# Supplementary material for: (1E,2E)-1,2-Bis(2,3-dihydro-1H-inden-1-yl­idene)hydrazine
Source: Acta Crystallogr Sect E Struct Rep Online. 2012 Aug 23;68(Pt 9):o2741. doi: 10.1107/S160053681203560X (PMC3435753; doi:10.1107/S160053681203560X)
Supplement: Supplementary file 1 [file e-68-o2741-sup1.cif]

##############################################################################
#                                                                            #
# This CIF contains the data in a paper accepted for publication in          #
# Acta Crystallographica Section E. It conforms to the requirements of       #
# Notes for Authors for Acta Crystallographica Section E, and has been       #
# peer reviewed under the auspices of the IUCr Commission on Journals.       #
#                                                                            #
# Full details of the Crystallographic Information File format               #
# are given in the paper "The Crystallographic Information File (CIF):       #
# a New Standard Archive File for Crystallography" by S. R. Hall, F. H.      #
# Allen and I. D. Brown [Acta Cryst. (1991), A47, 655-685].                  #
#                                                                            #
# The current version of the core CIF dictionary is obtainable from          #
# ftp://ftp.iucr.org/pub/cif_core.dic.                                       #
#                                                                            #
# Software is freely available for graphical display of the structure(s)     #
# in this CIF. For information consult the CIF software page                 #
# http://www.iucr.org/resources/cif/software.                                #
#                                                                            #
# This file may be used for bona fide research purposes within the           #
# scientific community so long as proper attribution is given to the journal # 
# article from which it was obtained.                                        #
#                                                                            #
##############################################################################
data_I
_audit_creation_method     SHELXL-97
_chemical_name_systematic
;
(1<i>E</i>,2<i>E</i>)-1,2-Bis(2,3-dihydro-1<i>H</i>-inden-1-ylidene)hydrazine
;
_chemical_name_common     ?
_chemical_formula_moiety     'C18 H16 N2'
_chemical_formula_sum     'C18 H16 N2'
_chemical_formula_iupac     'C18 H16 N2'
_chemical_formula_weight     260.33
_chemical_melting_point     ?
_symmetry_cell_setting     triclinic
_symmetry_space_group_name_H-M     'P -1'
_symmetry_space_group_name_hall     '-P 1'
loop_
    _symmetry_equiv_pos_as_xyz
    'x, y, z'
    '-x, -y, -z'
_cell_length_a     5.1161(10)
_cell_length_b     11.877(2)
_cell_length_c     12.245(2)
_cell_angle_alpha     109.59(3)
_cell_angle_beta     99.93(3)
_cell_angle_gamma     100.47(3)
_cell_volume     667.1(2)
_cell_formula_units_Z     2
_cell_measurement_reflns_used     4726
_cell_measurement_theta_min     1.82
_cell_measurement_theta_max     27.48
_cell_measurement_temperature     183(2)
_exptl_crystal_description     quader
_exptl_crystal_colour     yellow
_exptl_crystal_size_max     0.6
_exptl_crystal_size_mid     0.1
_exptl_crystal_size_min     0.1
_exptl_crystal_density_diffrn     1.296
_exptl_crystal_density_meas     ?
_exptl_crystal_density_method     'not measured'
_exptl_crystal_F_000     276
_exptl_absorpt_coefficient_mu     0.077
_exptl_absorpt_correction_type     none
_exptl_absorpt_process_details     ?
_exptl_absorpt_correction_T_min     ?
_exptl_absorpt_correction_T_max     ?
_exptl_special_details     ?
_diffrn_ambient_temperature     183(2)
_diffrn_radiation_type     MoK\a
_diffrn_radiation_wavelength     0.71073
_diffrn_radiation_source     'fine-focus sealed tube'
_diffrn_radiation_monochromator     graphite
_diffrn_measurement_device_type     'Nonius KappaCCD'
_diffrn_measurement_method     'phi-scan, omega-scan'
_diffrn_detector_area_resol_mean     ?
_diffrn_reflns_number     4726
_diffrn_reflns_av_R_equivalents     0.0365
_diffrn_reflns_av_sigmaI/netI     0.0774
_diffrn_reflns_theta_min     1.82
_diffrn_reflns_theta_max     27.48
_diffrn_reflns_theta_full     25.00
_diffrn_measured_fraction_theta_max     0.978
_diffrn_measured_fraction_theta_full     1.000
_diffrn_reflns_limit_h_min     -6
_diffrn_reflns_limit_h_max     6
_diffrn_reflns_limit_k_min     -14
_diffrn_reflns_limit_k_max     15
_diffrn_reflns_limit_l_min     -15
_diffrn_reflns_limit_l_max     15
_diffrn_standards_number     ?
_diffrn_standards_interval_count     ?
_diffrn_standards_interval_time     ?
_diffrn_standards_decay_%     ?
_refine_special_details
;
Refinement of <i>F</i>^2^ against ALL reflections. The weighted <i>R</i>-factor
<i>wR</i> and goodness of fit <i>S</i> are based on <i>F</i>^2^, conventional
<i>R</i>-factors <i>R</i> are based on <i>F</i>, with <i>F</i> set to zero for
negative <i>F</i>^2^. The threshold expression of <i>F</i>^2^ >
\s(<i>F</i>^2^) is used only for calculating <i>R</i>-factors(gt) <i>etc</i>.
and is not relevant to the choice of reflections for refinement.
<i>R</i>-factors based on <i>F</i>^2^ are statistically about twice as large
as those based on <i>F</i>, and <i>R</i>- factors based on ALL data will be
even larger.
;
_reflns_number_total     2999
_reflns_number_gt     1901
_reflns_threshold_expression     I>2\s(I)
_refine_ls_structure_factor_coef     Fsqd
_refine_ls_matrix_type     full
_refine_ls_R_factor_all     0.0910
_refine_ls_R_factor_gt     0.0475
_refine_ls_wR_factor_gt     0.0979
_refine_ls_wR_factor_ref     0.1137
_refine_ls_goodness_of_fit_ref     1.022
_refine_ls_restrained_S_all     1.022
_refine_ls_number_reflns     2999
_refine_ls_number_parameters     181
_refine_ls_number_restraints     0
_refine_ls_hydrogen_treatment     constr
_refine_ls_weighting_scheme     calc
_refine_ls_weighting_details
                 'calc w=1/[\s^2^(Fo^2^)+(0.0500P)^2^] where P=(Fo^2^+2Fc^2^)/3'
_atom_sites_solution_hydrogens     geom
_atom_sites_solution_primary     direct
_atom_sites_solution_secondary     difmap
_refine_ls_shift/su_max     0.000
_refine_ls_shift/su_mean     0.000
_refine_diff_density_max     0.191
_refine_diff_density_min     -0.195
_refine_ls_extinction_method     none
_refine_ls_extinction_coef     ?
loop_
    _atom_type_symbol
    _atom_type_description
    _atom_type_scat_dispersion_real
    _atom_type_scat_dispersion_imag
    _atom_type_scat_source
    'C' 'C' 0.0033 0.0016
                         'International Tables Vol C Tables 4.2.6.8 and 6.1.1.4'
    'H' 'H' 0.0000 0.0000
                         'International Tables Vol C Tables 4.2.6.8 and 6.1.1.4'
    'N' 'N' 0.0061 0.0033
                         'International Tables Vol C Tables 4.2.6.8 and 6.1.1.4'
_computing_data_collection     'COLLECT (Nonius, 1998)'
_computing_cell_refinement     'DENZO (Otwinowski & Minor, 1997)'
_computing_data_reduction     'DENZO (Otwinowski & Minor, 1997)'
_computing_structure_solution     'SHELXS97 (Sheldrick, 2008)'
_computing_structure_refinement     'SHELXL97 (Sheldrick, 2008)'
_computing_molecular_graphics     'XP in SHELXTL  (Sheldrick, 2008)'
_computing_publication_material     'publCIF (Westrip, 2010)'
loop_
    _atom_site_type_symbol
    _atom_site_label
    _atom_site_fract_x
    _atom_site_fract_y
    _atom_site_fract_z
    _atom_site_U_iso_or_equiv
    _atom_site_adp_type
    _atom_site_calc_flag
    _atom_site_refinement_flags
    _atom_site_occupancy
    _atom_site_symmetry_multiplicity
    _atom_site_disorder_assembly
    _atom_site_disorder_group
    N N1 0.0535(2) 0.51077(11) 0.95393(11) 0.0280(3) Uani d . 1 1 . .
    C C1 0.3116(3) 0.50842(14) 0.74721(14) 0.0304(4) Uani d . 1 1 . .
    H H1 0.2287 0.5754 0.7683 0.036 Uiso calc R 1 1 . .
    C C2 0.4487(3) 0.49064(14) 0.65753(14) 0.0338(4) Uani d . 1 1 . .
    H H2 0.4614 0.5461 0.6168 0.041 Uiso calc R 1 1 . .
    N N2 0.0565(3) -0.00657(12) 0.45007(11) 0.0319(3) Uani d . 1 1 . .
    C C3 0.5684(3) 0.39184(14) 0.62645(14) 0.0326(4) Uani d . 1 1 . .
    H H3 0.6627 0.3807 0.5648 0.039 Uiso calc R 1 1 . .
    C C4 0.5518(3) 0.30961(14) 0.68430(14) 0.0309(4) Uani d . 1 1 . .
    H H4 0.6330 0.2421 0.6624 0.037 Uiso calc R 1 1 . .
    C C5 0.4150(3) 0.32704(13) 0.77458(13) 0.0243(4) Uani d . 1 1 . .
    C C6 0.2971(3) 0.42640(13) 0.80617(13) 0.0238(3) Uani d . 1 1 . .
    C C7 0.1704(3) 0.42645(13) 0.90464(13) 0.0237(3) Uani d . 1 1 . .
    C C8 0.2091(3) 0.31658(13) 0.93521(14) 0.0276(4) Uani d . 1 1 . .
    H H8B 0.0291 0.2597 0.9222 0.033 Uiso calc R 1 1 . .
    H H8A 0.3110 0.3439 1.0199 0.033 Uiso calc R 1 1 . .
    C C9 0.3745(3) 0.25193(13) 0.85068(14) 0.0291(4) Uani d . 1 1 . .
    H H9B 0.5534 0.2519 0.8969 0.035 Uiso calc R 1 1 . .
    H H9A 0.2712 0.1654 0.8005 0.035 Uiso calc R 1 1 . .
    C C10 0.1242(3) 0.20212(14) 0.17948(13) 0.0314(4) Uani d . 1 1 . .
    H H10 0.0774 0.2678 0.1594 0.038 Uiso calc R 1 1 . .
    C C11 0.2587(3) 0.12604(15) 0.11147(15) 0.0365(4) Uani d . 1 1 . .
    H H11 0.3040 0.1397 0.0441 0.044 Uiso calc R 1 1 . .
    C C12 0.3292(3) 0.02931(15) 0.13998(14) 0.0356(4) Uani d . 1 1 . .
    H H12 0.4231 -0.0217 0.0924 0.043 Uiso calc R 1 1 . .
    C C13 0.2633(3) 0.00749(14) 0.23669(14) 0.0302(4) Uani d . 1 1 . .
    H H13 0.3104 -0.0583 0.2565 0.036 Uiso calc R 1 1 . .
    C C14 0.1258(3) 0.08405(13) 0.30495(13) 0.0250(3) Uani d . 1 1 . .
    C C15 0.0581(3) 0.18161(13) 0.27746(13) 0.0259(4) Uani d . 1 1 . .
    C C16 -0.0860(3) 0.25116(13) 0.36545(14) 0.0302(4) Uani d . 1 1 . .
    H H16B -0.2718 0.2490 0.3237 0.036 Uiso calc R 1 1 . .
    H H16A 0.0203 0.3385 0.4089 0.036 Uiso calc R 1 1 . .
    C C17 -0.1032(3) 0.18309(14) 0.45227(14) 0.0289(4) Uani d . 1 1 . .
    H H17B -0.0041 0.2396 0.5352 0.035 Uiso calc R 1 1 . .
    H H17A -0.2971 0.1508 0.4506 0.035 Uiso calc R 1 1 . .
    C C18 0.0289(3) 0.07840(13) 0.40943(13) 0.0250(3) Uani d . 1 1 . .
loop_
    _atom_site_aniso_label
    _atom_site_aniso_U_11
    _atom_site_aniso_U_22
    _atom_site_aniso_U_33
    _atom_site_aniso_U_12
    _atom_site_aniso_U_13
    _atom_site_aniso_U_23
    N1 0.0332(7) 0.0306(7) 0.0251(7) 0.0124(6) 0.0151(6) 0.0108(6)
    C1 0.0360(9) 0.0302(9) 0.0310(9) 0.0135(7) 0.0142(7) 0.0136(7)
    C2 0.0429(10) 0.0356(9) 0.0322(9) 0.0135(8) 0.0172(8) 0.0190(8)
    N2 0.0459(8) 0.0310(7) 0.0301(8) 0.0157(6) 0.0198(6) 0.0174(6)
    C3 0.0365(9) 0.0392(9) 0.0297(9) 0.0143(7) 0.0183(8) 0.0150(8)
    C4 0.0328(9) 0.0349(9) 0.0317(9) 0.0171(7) 0.0162(7) 0.0126(8)
    C5 0.0221(7) 0.0268(8) 0.0242(8) 0.0068(6) 0.0072(7) 0.0091(7)
    C6 0.0251(8) 0.0236(7) 0.0223(8) 0.0061(6) 0.0079(6) 0.0073(6)
    C7 0.0223(7) 0.0238(8) 0.0233(8) 0.0059(6) 0.0063(6) 0.0066(6)
    C8 0.0298(8) 0.0270(8) 0.0289(9) 0.0080(7) 0.0120(7) 0.0115(7)
    C9 0.0311(8) 0.0280(8) 0.0325(9) 0.0116(7) 0.0123(7) 0.0125(7)
    C10 0.0423(9) 0.0325(9) 0.0300(9) 0.0151(7) 0.0142(8) 0.0195(8)
    C11 0.0509(10) 0.0400(9) 0.0322(9) 0.0170(8) 0.0226(8) 0.0219(8)
    C12 0.0476(10) 0.0350(9) 0.0333(10) 0.0187(8) 0.0227(8) 0.0141(8)
    C13 0.0377(9) 0.0265(8) 0.0310(9) 0.0112(7) 0.0137(7) 0.0126(7)
    C14 0.0261(8) 0.0256(8) 0.0229(8) 0.0052(6) 0.0064(6) 0.0092(7)
    C15 0.0284(8) 0.0268(8) 0.0243(8) 0.0078(6) 0.0084(7) 0.0106(7)
    C16 0.0368(9) 0.0296(8) 0.0318(9) 0.0154(7) 0.0131(7) 0.0152(7)
    C17 0.0321(8) 0.0325(8) 0.0271(8) 0.0126(7) 0.0110(7) 0.0136(7)
    C18 0.0267(8) 0.0248(8) 0.0242(8) 0.0070(6) 0.0070(7) 0.0096(7)
_geom_special_details
;
All e.s.d.'s (except the e.s.d. in the dihedral angle between two l.s. planes)
are estimated using the full covariance matrix. The cell e.s.d.'s are taken
into account individually in the estimation of e.s.d.'s in distances, angles
and torsion angles; correlations between e.s.d.'s in cell parameters are only
used when they are defined by crystal symmetry. An approximate (isotropic)
treatment of cell e.s.d.'s is used for estimating e.s.d.'s involving l.s.
planes.
;
loop_
    _geom_bond_atom_site_label_1
    _geom_bond_atom_site_label_2
    _geom_bond_site_symmetry_2
    _geom_bond_distance
    _geom_bond_publ_flag
    N1 C7 . 1.2895(18) ?
    N1 N1 2_567 1.412(2) ?
    C1 C2 . 1.381(2) ?
    C1 C6 . 1.393(2) ?
    C1 H1 . 0.9500 ?
    C2 C3 . 1.393(2) ?
    C2 H2 . 0.9500 ?
    N2 C18 . 1.2847(19) ?
    N2 N2 2_556 1.415(2) ?
    C3 C4 . 1.385(2) ?
    C3 H3 . 0.9500 ?
    C4 C5 . 1.386(2) ?
    C4 H4 . 0.9500 ?
    C5 C6 . 1.393(2) ?
    C5 C9 . 1.505(2) ?
    C6 C7 . 1.464(2) ?
    C7 C8 . 1.509(2) ?
    C8 C9 . 1.544(2) ?
    C8 H8B . 0.9900 ?
    C8 H8A . 0.9900 ?
    C9 H9B . 0.9900 ?
    C9 H9A . 0.9900 ?
    C10 C11 . 1.379(2) ?
    C10 C15 . 1.385(2) ?
    C10 H10 . 0.9500 ?
    C11 C12 . 1.396(2) ?
    C11 H11 . 0.9500 ?
    C12 C13 . 1.377(2) ?
    C12 H12 . 0.9500 ?
    C13 C14 . 1.395(2) ?
    C13 H13 . 0.9500 ?
    C14 C15 . 1.394(2) ?
    C14 C18 . 1.467(2) ?
    C15 C16 . 1.512(2) ?
    C16 C17 . 1.541(2) ?
    C16 H16B . 0.9900 ?
    C16 H16A . 0.9900 ?
    C17 C18 . 1.506(2) ?
    C17 H17B . 0.9900 ?
    C17 H17A . 0.9900 ?
loop_
    _geom_angle_atom_site_label_1
    _geom_angle_atom_site_label_2
    _geom_angle_atom_site_label_3
    _geom_angle_site_symmetry_1
    _geom_angle_site_symmetry_3
    _geom_angle
    _geom_angle_publ_flag
    C7 N1 N1 . 2_567 111.59(15) ?
    C2 C1 C6 . . 118.82(14) ?
    C2 C1 H1 . . 120.6 ?
    C6 C1 H1 . . 120.6 ?
    C1 C2 C3 . . 120.35(15) ?
    C1 C2 H2 . . 119.8 ?
    C3 C2 H2 . . 119.8 ?
    C18 N2 N2 . 2_556 111.52(15) ?
    C4 C3 C2 . . 120.84(14) ?
    C4 C3 H3 . . 119.6 ?
    C2 C3 H3 . . 119.6 ?
    C5 C4 C3 . . 119.13(14) ?
    C5 C4 H4 . . 120.4 ?
    C3 C4 H4 . . 120.4 ?
    C4 C5 C6 . . 119.98(14) ?
    C4 C5 C9 . . 128.68(13) ?
    C6 C5 C9 . . 111.34(12) ?
    C1 C6 C5 . . 120.89(14) ?
    C1 C6 C7 . . 129.37(14) ?
    C5 C6 C7 . . 109.75(13) ?
    N1 C7 C6 . . 122.75(14) ?
    N1 C7 C8 . . 128.85(14) ?
    C6 C7 C8 . . 108.39(12) ?
    C7 C8 C9 . . 105.79(12) ?
    C7 C8 H8B . . 110.6 ?
    C9 C8 H8B . . 110.6 ?
    C7 C8 H8A . . 110.6 ?
    C9 C8 H8A . . 110.6 ?
    H8B C8 H8A . . 108.7 ?
    C5 C9 C8 . . 104.71(12) ?
    C5 C9 H9B . . 110.8 ?
    C8 C9 H9B . . 110.8 ?
    C5 C9 H9A . . 110.8 ?
    C8 C9 H9A . . 110.8 ?
    H9B C9 H9A . . 108.9 ?
    C11 C10 C15 . . 119.20(14) ?
    C11 C10 H10 . . 120.4 ?
    C15 C10 H10 . . 120.4 ?
    C10 C11 C12 . . 121.08(15) ?
    C10 C11 H11 . . 119.5 ?
    C12 C11 H11 . . 119.5 ?
    C13 C12 C11 . . 120.29(15) ?
    C13 C12 H12 . . 119.9 ?
    C11 C12 H12 . . 119.9 ?
    C12 C13 C14 . . 118.55(15) ?
    C12 C13 H13 . . 120.7 ?
    C14 C13 H13 . . 120.7 ?
    C13 C14 C15 . . 121.22(14) ?
    C13 C14 C18 . . 128.93(15) ?
    C15 C14 C18 . . 109.84(13) ?
    C10 C15 C14 . . 119.64(14) ?
    C10 C15 C16 . . 129.42(14) ?
    C14 C15 C16 . . 110.94(13) ?
    C15 C16 C17 . . 104.84(12) ?
    C15 C16 H16B . . 110.8 ?
    C17 C16 H16B . . 110.8 ?
    C15 C16 H16A . . 110.8 ?
    C17 C16 H16A . . 110.8 ?
    H16B C16 H16A . . 108.9 ?
    C18 C17 C16 . . 105.91(12) ?
    C18 C17 H17B . . 110.6 ?
    C16 C17 H17B . . 110.6 ?
    C18 C17 H17A . . 110.6 ?
    C16 C17 H17A . . 110.6 ?
    H17B C17 H17A . . 108.7 ?
    N2 C18 C14 . . 122.08(14) ?
    N2 C18 C17 . . 129.46(14) ?
    C14 C18 C17 . . 108.45(13) ?
loop_
    _geom_hbond_atom_site_label_D
    _geom_hbond_atom_site_label_H
    _geom_hbond_atom_site_label_A
    _geom_hbond_site_symmetry_A
    _geom_hbond_distance_DH
    _geom_hbond_distance_HA
    _geom_hbond_distance_DA
    _geom_hbond_angle_DHA
    C17 H17B Cg1 . 0.99 2.76 3.687(3) 156.5
    C16 H16B Cg2 1_455 0.99 2.79 3.649(2) 145.9
_iucr_refine_instructions_details
;
TITL ind in P-1
CELL 0.71073   5.1161  11.8768  12.2447 109.588  99.929 100.470
ZERR    2.00   0.0010   0.0024   0.0024   0.030   0.030   0.030
LATT  1
SFAC C H N
UNIT 36 32 4
L.S. 14
BOND $H
ACTA
TEMP -90
FMAP 2
PLAN 20
MPLA N1 C1 C2 C3 C4 C5 C6 C7 C8 C9
MPLA N2 C10 C11 C12 C13 C14 C15 C16 C17 C18
WGHT    0.050000
FVAR       0.71606
N1    3    0.053454    0.510774    0.953928    11.00000    0.03324    0.03056 =
         0.02511    0.01078    0.01510    0.01242
C1    1    0.311597    0.508420    0.747214    11.00000    0.03601    0.03019 =
         0.03102    0.01361    0.01424    0.01348
AFIX  43
H1    2    0.228660    0.575410    0.768327    11.00000   -1.20000
AFIX   0
C2    1    0.448658    0.490641    0.657534    11.00000    0.04293    0.03564 =
         0.03220    0.01898    0.01724    0.01352
AFIX  43
H2    2    0.461358    0.546100    0.616814    11.00000   -1.20000
AFIX   0
N2    3    0.056480   -0.006569    0.450073    11.00000    0.04594    0.03100 =
         0.03006    0.01743    0.01985    0.01568
C3    1    0.568395    0.391837    0.626451    11.00000    0.03648    0.03922 =
         0.02970    0.01505    0.01835    0.01430
AFIX  43
H3    2    0.662691    0.380711    0.564771    11.00000   -1.20000
AFIX   0
C4    1    0.551758    0.309611    0.684299    11.00000    0.03283    0.03491 =
         0.03172    0.01259    0.01618    0.01706
AFIX  43
H4    2    0.633010    0.242130    0.662381    11.00000   -1.20000
AFIX   0
C5    1    0.415038    0.327043    0.774578    11.00000    0.02207    0.02683 =
         0.02423    0.00913    0.00715    0.00677
C6    1    0.297090    0.426401    0.806172    11.00000    0.02512    0.02362 =
         0.02232    0.00726    0.00793    0.00609
C7    1    0.170439    0.426448    0.904636    11.00000    0.02231    0.02380 =
         0.02331    0.00662    0.00630    0.00591
C8    1    0.209067    0.316580    0.935213    11.00000    0.02977    0.02702 =
         0.02893    0.01152    0.01202    0.00796
AFIX  23
H8B   2    0.029119    0.259749    0.922219    11.00000   -1.20000
H8A   2    0.311013    0.343851    1.019948    11.00000   -1.20000
AFIX   0
C9    1    0.374481    0.251935    0.850682    11.00000    0.03106    0.02796 =
         0.03247    0.01245    0.01231    0.01157
AFIX  23
H9B   2    0.553399    0.251908    0.896936    11.00000   -1.20000
H9A   2    0.271185    0.165417    0.800481    11.00000   -1.20000
AFIX   0
C10   1    0.124193    0.202119    0.179484    11.00000    0.04230    0.03247 =
         0.03005    0.01950    0.01423    0.01508
AFIX  43
H10   2    0.077432    0.267793    0.159378    11.00000   -1.20000
AFIX   0
C11   1    0.258661    0.126043    0.111467    11.00000    0.05094    0.04003 =
         0.03218    0.02190    0.02258    0.01696
AFIX  43
H11   2    0.304030    0.139706    0.044110    11.00000   -1.20000
AFIX   0
C12   1    0.329171    0.029310    0.139979    11.00000    0.04760    0.03503 =
         0.03332    0.01413    0.02265    0.01870
AFIX  43
H12   2    0.423072   -0.021698    0.092432    11.00000   -1.20000
AFIX   0
C13   1    0.263258    0.007489    0.236687    11.00000    0.03773    0.02646 =
         0.03100    0.01260    0.01366    0.01121
AFIX  43
H13   2    0.310384   -0.058275    0.256511    11.00000   -1.20000
AFIX   0
C14   1    0.125751    0.084052    0.304949    11.00000    0.02613    0.02559 =
         0.02285    0.00920    0.00643    0.00516
C15   1    0.058149    0.181612    0.277464    11.00000    0.02843    0.02677 =
         0.02432    0.01062    0.00843    0.00775
C16   1   -0.086002    0.251160    0.365445    11.00000    0.03684    0.02960 =
         0.03182    0.01520    0.01313    0.01541
AFIX  23
H16B  2   -0.271816    0.248980    0.323722    11.00000   -1.20000
H16A  2    0.020327    0.338499    0.408914    11.00000   -1.20000
AFIX   0
C17   1   -0.103234    0.183094    0.452274    11.00000    0.03213    0.03249 =
         0.02712    0.01358    0.01098    0.01263
AFIX  23
H17B  2   -0.004116    0.239610    0.535178    11.00000   -1.20000
H17A  2   -0.297071    0.150844    0.450578    11.00000   -1.20000
AFIX   0
C18   1    0.028876    0.078405    0.409431    11.00000    0.02674    0.02482 =
         0.02416    0.00957    0.00704    0.00698
HKLF 4
REM  ind in P-1
REM R1 =  0.0475 for   1901 Fo > 4sig(Fo)  and  0.0910 for all   2999 data
REM    181 parameters refined using      0 restraints
END
WGHT      0.0570      0.0000
REM Highest difference peak  0.191,  deepest hole -0.195,  1-sigma level  0.044
Q1    1   0.4172 -0.0134  0.0155  11.00000  0.05    0.19
Q2    1   0.0700  0.1824  0.2393  11.00000  0.05    0.18
Q3    1   0.2333 -0.0901  0.3960  11.00000  0.05    0.18
Q4    1   0.6478  0.3624  0.4995  11.00000  0.05    0.17
Q5    1   0.2581  0.4358  0.8684  11.00000  0.05    0.17
Q6    1  -0.0062  0.1395  0.4395  11.00000  0.05    0.17
Q7    1   0.2616 -0.0385  0.4968  11.00000  0.05    0.17
Q8    1   0.0638  0.1185  0.2830  11.00000  0.05    0.16
Q9    1  -0.2472  0.2143  0.5280  11.00000  0.05    0.16
Q10   1   0.5187  0.1769  0.8578  11.00000  0.05    0.16
Q11   1   0.1507  0.5973  0.8218  11.00000  0.05    0.15
Q12   1   0.6066 -0.1027  0.1187  11.00000  0.05    0.15
Q13   1  -0.2279  0.3587  0.3812  11.00000  0.05    0.15
Q14   1   0.3783  0.1551  0.0212  11.00000  0.05    0.15
Q15   1   0.4986  0.3423  0.7585  11.00000  0.05    0.15
Q16   1   0.7041  0.1724  0.6416  11.00000  0.05    0.15
Q17   1   0.2639  0.5284  0.7584  11.00000  0.05    0.14
Q18   1   0.3327  0.0651 -0.0064  11.00000  0.05    0.14
Q19   1   0.0794  0.0774  0.3558  11.00000  0.05    0.14
Q20   1   0.1592  0.1532  0.3172  11.00000  0.05    0.14
;
data_global
_journal_date_recd_electronic     2012-06-28
_journal_date_accepted     2012-08-13
_journal_name_full     'Acta Crystallographica, Section E'
_journal_year     2012
_journal_volume     68
_journal_issue      9
_journal_page_first     o2741
_journal_page_last     o2741
_journal_paper_category     QO
_journal_paper_doi     10.1107/S160053681203560X
_journal_coeditor_code     BG2471
_publ_contact_author_name     'Wolfgang Imhof'
_publ_contact_author_address
;
Institute of Integrated Natural Sciences,
University Koblenz-Landau,
Universit\atsstr. 1,
56070 Koblenz,
Germany
;
_publ_contact_author_email     'Imhof@uni-koblenz.de'
_publ_contact_author_fax     '++49-261-2872251'
_publ_contact_author_phone     '++49-261-2872259'
_publ_section_title
;
(1<i>E</i>,2<i>E</i>)-1,2-Bis(2,3-dihydro-1<i>H</i>-inden-1-ylidene)hydrazine
;
loop_
    _publ_author_name
    _publ_author_footnote
    _publ_author_address
    'Imhof, Wolfgang' .
;
Institute of Integrated Natural Sciences
Universit\atsstr. 1
56070 Koblenz
Germany
;
    'Wunderle, Joachim' .
;
Institute of Inorganic and Analytical Chemistry,
Friedrich-Schiller-University Jena,
Humboldtstr. 8,
07743 Jena,
Germany
;
_publ_section_synopsis     .
