# Supplementary material for: (1E,2E)-1,2-Bis(2,3-dihydro-1H-inden-1-yl­idene)hydrazine
Source: Acta Crystallogr Sect E Struct Rep Online. 2012 Aug 23;68(Pt 9):o2741. doi: 10.1107/S160053681203560X (PMC3435753; doi:10.1107/S160053681203560X)
Supplement: Supplementary file 2 [file e-68-o2741-Isup2.hkl]

# 
# h,k,l, Fc-squared, Fo-squared, sigma(Fo-squared) and status flag 
# 
data_I
_shelx_title ' ind in P-1' 
_shelx_refln_list_code          4 
_shelx_F_calc_maximum       74.27 
_exptl_crystal_F_000       276.00 
_reflns_d_resolution_high  0.7702 
 
loop_ 
 _symmetry_equiv_pos_as_xyz 
 'x, y, z' 
 '-x, -y, -z' 
 
_cell_length_a     5.1161 
_cell_length_b    11.8768 
_cell_length_c    12.2447 
_cell_angle_alpha 109.588 
_cell_angle_beta   99.929 
_cell_angle_gamma 100.470 
 
_shelx_F_squared_multiplier     1.000 
 
loop_ 
 _refln_index_h 
 _refln_index_k 
 _refln_index_l 
 _refln_F_squared_calc 
 _refln_F_squared_meas 
 _refln_F_squared_sigma 
 _refln_observed_status 
   1   0   0      422.26      393.68     15.60 o 
   2   0   0       92.65       96.95      2.41 o 
   3   0   0       76.91       72.43      2.60 o 
   4   0   0        7.09        4.68      1.17 o 
   5   0   0       12.04       13.26      1.95 o 
  -5   1   0       32.95       37.64      3.90 o 
  -4   1   0        0.25       -0.03      0.79 o 
  -3   1   0        7.52        9.01      0.75 o 
  -2   1   0        1.14        0.98      0.41 o 
  -1   1   0     5501.50     5015.59    276.75 o 
   0   1   0       10.56        8.00      0.39 o 
   1   1   0       57.47       54.14      1.73 o 
   2   1   0       40.04       37.25      1.66 o 
   3   1   0       98.76       96.85      3.34 o 
   4   1   0        0.10        2.15      1.37 o 
   5   1   0        1.48        0.59      1.17 o 
  -5   2   0        1.47        2.93      4.10 o 
  -4   2   0      172.99      176.47      8.19 o 
  -3   2   0      369.79      409.73     11.57 o 
  -2   2   0       54.64       51.39      1.70 o 
  -1   2   0       21.01       22.12      1.56 o 
   0   2   0      371.96      354.46      8.00 o 
   1   2   0       19.10       12.87      1.76 o 
   2   2   0       56.03       57.73      2.15 o 
   3   2   0        4.33        2.93      0.78 o 
   4   2   0       15.88       14.63      1.56 o 
   5   2   0       44.61       39.79      2.73 o 
  -6   3   0       27.52       26.33      7.02 o 
  -5   3   0       70.40       73.08      4.19 o 
  -4   3   0       63.00       65.85      3.00 o 
  -3   3   0       17.22       19.57      1.38 o 
  -2   3   0      140.44      131.84      9.75 o 
  -1   3   0       23.41       26.30      1.15 o 
   0   3   0        9.75        9.27      0.47 o 
   1   3   0     1355.20     1313.53     36.67 o 
   2   3   0      178.86      187.81      5.07 o 
   3   3   0        3.82        3.12      0.59 o 
   4   3   0        2.54        2.54      0.78 o 
   5   3   0       39.36       38.03      4.49 o 
  -6   4   0        4.65        4.10      4.49 o 
  -5   4   0       19.96       19.49      1.80 o 
  -4   4   0        2.56        1.50      1.05 o 
  -3   4   0      205.11      216.99     11.21 o 
  -2   4   0      105.70      113.87      4.54 o 
  -1   4   0      212.89      200.17      6.47 o 
   0   4   0     1152.61     1075.41     36.57 o 
   1   4   0        1.82        0.39      0.59 o 
   2   4   0       58.95       58.70      1.95 o 
   3   4   0       23.89       25.16      3.71 o 
   4   4   0        0.26        0.39      1.95 o 
   5   4   0        9.54       11.70      4.49 o 
  -6   5   0        7.70        5.46      5.85 o 
  -5   5   0      128.96      142.05      5.87 o 
  -4   5   0       42.42       39.05      8.78 o 
  -3   5   0        2.71        5.37      2.73 o 
  -2   5   0      156.68      155.14      5.75 o 
  -1   5   0      233.14      239.24      6.73 o 
   0   5   0        0.00        0.27      0.38 o 
   1   5   0       30.78       29.64      1.56 o 
   2   5   0        2.11        0.78      0.59 o 
   3   5   0        0.22       -0.20      1.76 o 
   4   5   0        3.82        4.10      2.73 o 
   5   5   0        0.49       -0.59      3.12 o 
  -6   6   0       31.17       31.01      6.63 o 
  -5   6   0        8.45       10.15      2.54 o 
  -4   6   0      142.85      140.74      6.44 o 
  -3   6   0       49.05       44.97      2.73 o 
  -2   6   0       36.83       42.00      2.06 o 
  -1   6   0       37.86       49.47      1.58 o 
   0   6   0      199.04      194.09      5.41 o 
   1   6   0        1.26        2.73      0.98 o 
   2   6   0        3.54        4.29      0.98 o 
   3   6   0        0.97       -1.17      1.95 o 
   4   6   0        0.00        0.59      2.93 o 
   5   6   0        0.00       -7.41      7.41 o 
  -6   7   0        0.92        4.68      4.88 o 
  -5   7   0       11.61       11.18      7.12 o 
  -4   7   0        6.52        8.34      1.64 o 
  -3   7   0        0.01       -0.19      2.24 o 
  -2   7   0      300.79      282.81      9.85 o 
  -1   7   0        1.43        1.37      0.41 o 
   0   7   0        0.00       -0.76      1.66 o 
   1   7   0       64.83       65.14      2.93 o 
   2   7   0       80.55       77.82      3.12 o 
   3   7   0        1.75        1.95      3.12 o 
   4   7   0       24.21       22.23      4.68 o 
  -5   8   0       21.24       18.20      2.68 o 
  -4   8   0      102.74       99.06      4.10 o 
  -3   8   0        1.84        4.73      2.34 o 
  -2   8   0       12.98       13.07      1.45 o 
  -1   8   0       15.63       13.68      1.03 o 
   0   8   0        3.09        1.80      2.73 o 
   1   8   0       32.15       30.81      2.15 o 
   2   8   0        8.01        8.97      1.37 o 
   3   8   0      137.24      141.01      9.36 o 
   4   8   0        2.97        2.34      4.29 o 
  -5   9   0        3.63        3.62      2.34 o 
  -4   9   0       10.49        5.96      2.48 o 
  -3   9   0       57.30       66.32      8.00 o 
  -2   9   0      651.14      646.14     21.03 o 
  -1   9   0       31.21       30.67      1.76 o 
   0   9   0        2.47        2.65      2.34 o 
   1   9   0       27.91       27.69      2.34 o 
   2   9   0       21.65       20.87      2.15 o 
   3   9   0        0.15        0.98      2.93 o 
  -5  10   0       19.36       16.80      8.29 o 
  -4  10   0        8.88        6.50      2.44 o 
  -3  10   0       97.42      103.42      9.46 o 
  -2  10   0        0.00        0.31      1.66 o 
  -1  10   0      251.90      253.75      8.62 o 
   0  10   0      157.51      176.26      6.53 o 
   1  10   0       41.42       42.91      3.12 o 
   2  10   0       24.89       23.79      2.34 o 
   3  10   0        5.16        4.68      5.66 o 
  -5  11   0       20.36       33.74     11.12 o 
  -4  11   0        1.09        3.29      2.01 o 
  -3  11   0       14.00       16.72      4.68 o 
  -2  11   0       56.01       54.79      5.38 o 
  -1  11   0       74.88       72.56      3.25 o 
   0  11   0        4.59        1.64      2.05 o 
   1  11   0      148.13      150.76      7.02 o 
   2  11   0        0.99       -3.71      3.71 o 
  -4  12   0        2.66       -7.61      7.61 o 
  -3  12   0       19.23       25.16      5.85 o 
  -2  12   0        0.18       10.27      4.27 o 
  -1  12   0       86.06       87.92      6.13 o 
   0  12   0      227.41      223.31      9.36 o 
   1  12   0        0.10        1.37      2.54 o 
   2  12   0       10.32       12.09      9.95 o 
  -4  13   0        0.75        2.15      4.49 o 
  -3  13   0        7.92       16.38      5.27 o 
  -2  13   0        3.68        7.61      5.85 o 
  -1  13   0        0.03       -0.88      4.88 o 
   0  13   0        4.18       -1.56      4.29 o 
   1  13   0        0.13        2.54      8.00 o 
  -3  14   0        1.12        0.78      5.07 o 
  -2  14   0        0.65       -2.34      5.85 o 
  -1  14   0       15.22       15.99      4.88 o 
   0  14   0        0.05       -1.37      4.49 o 
   0 -14   1        0.33        1.37      5.07 o 
   1 -14   1        0.02       -2.34      3.90 o 
   2 -14   1       14.14       12.68      8.39 o 
   3 -14   1        8.58        5.85      7.02 o 
  -1 -13   1       27.13       23.60      4.49 o 
   0 -13   1       27.56       22.23      3.12 o 
   1 -13   1        0.05       -1.61      3.22 o 
   2 -13   1        7.67        8.97      6.44 o 
   3 -13   1        0.07       -3.12      4.49 o 
   4 -13   1        2.11       -5.85      6.63 o 
  -2 -12   1        4.01        1.56      3.12 o 
  -1 -12   1      124.93      133.79      6.83 o 
   0 -12   1        4.86        4.49      1.76 o 
   1 -12   1        3.16        3.49      1.41 o 
   2 -12   1        0.87        0.22      1.46 o 
   3 -12   1        4.40        7.27      2.39 o 
   4 -12   1        9.89       -3.51      8.00 o 
   5 -12   1        2.93       12.68      7.61 o 
  -3 -11   1       11.56       10.92      5.27 o 
  -2 -11   1       10.08        8.97      2.54 o 
  -1 -11   1        6.30        6.44      1.95 o 
   0 -11   1       17.11       14.24      2.15 o 
   1 -11   1      339.84      355.67     13.64 o 
   2 -11   1      150.23      157.61     11.41 o 
   3 -11   1        0.12       -1.28      1.28 o 
   4 -11   1       24.24       19.36      6.24 o 
   5 -11   1        0.68        3.12      5.27 o 
  -3 -10   1        9.66       13.85      5.27 o 
  -2 -10   1       14.95       16.19      2.54 o 
  -1 -10   1       11.52       14.43      2.34 o 
   0 -10   1      173.60      177.26     14.63 o 
   1 -10   1        4.03        2.96      0.97 o 
   2 -10   1       72.59       69.80      3.78 o 
   3 -10   1       69.43       61.72      4.07 o 
   4 -10   1       20.86       15.18      4.19 o 
   5 -10   1        0.05        0.03      2.58 o 
  -4  -9   1        0.94        0.78      4.88 o 
  -3  -9   1       24.73       31.01      4.49 o 
  -2  -9   1       34.25       32.57      2.54 o 
  -1  -9   1       54.19       54.41      3.12 o 
   0  -9   1       62.62       58.52      3.61 o 
   1  -9   1      269.34      280.28      9.65 o 
   2  -9   1      343.13      353.45     13.94 o 
   3  -9   1        1.05       -2.15      2.15 o 
   4  -9   1       54.00       59.66      4.00 o 
   5  -9   1        1.04       -1.87      2.18 o 
  -4  -8   1        7.74       17.36      5.07 o 
  -3  -8   1       27.84       26.52      4.10 o 
  -2  -8   1        0.53       -0.78      1.37 o 
  -1  -8   1       56.88       55.58      2.93 o 
   0  -8   1       37.24       38.31      1.76 o 
   1  -8   1        0.21       -0.51      0.65 o 
   2  -8   1       43.65       41.17      2.40 o 
   3  -8   1      645.64      648.95     19.12 o 
   4  -8   1       78.19       78.47      3.99 o 
   5  -8   1        3.37        3.96      2.33 o 
   6  -8   1        4.18        3.12      6.05 o 
  -4  -7   1        0.03       -0.78      3.12 o 
  -3  -7   1       13.03       13.07      0.59 o 
  -2  -7   1      311.99      327.07     10.14 o 
  -1  -7   1       15.99       12.48      1.76 o 
   0  -7   1       60.86       64.79      2.27 o 
   1  -7   1        1.24       -0.61      0.61 o 
   2  -7   1       40.75       37.23      4.97 o 
   3  -7   1       21.13       17.94      2.93 o 
   4  -7   1        3.40        4.55      2.73 o 
   5  -7   1       59.97       61.08      4.29 o 
   6  -7   1       14.02        2.15      5.46 o 
  -5  -6   1        1.22       -7.80      7.80 o 
  -4  -6   1       11.21        9.56      2.93 o 
  -3  -6   1       67.63       69.43      2.54 o 
  -2  -6   1       11.58       10.73      1.17 o 
  -1  -6   1      141.86      149.39      5.46 o 
   0  -6   1      171.99      188.34      5.56 o 
   1  -6   1        0.33        0.10      0.68 o 
   2  -6   1        0.02       -1.30      2.24 o 
   3  -6   1      201.15      214.96      6.28 o 
   4  -6   1        3.01        5.12      1.73 o 
   5  -6   1        1.75        1.22      1.62 o 
   6  -6   1        9.72       12.68      6.63 o 
  -5  -5   1       32.95       31.79      3.90 o 
  -4  -5   1        1.68        1.37      2.54 o 
  -3  -5   1        0.40        0.20      0.39 o 
  -2  -5   1       14.11       13.85      1.17 o 
  -1  -5   1        0.48        0.98      0.98 o 
   0  -5   1       57.12       54.81      2.05 o 
   1  -5   1      585.86      589.30     15.89 o 
   2  -5   1       38.15       43.11      1.95 o 
   3  -5   1       85.58       92.78      3.39 o 
   4  -5   1        9.69        9.45      2.34 o 
   5  -5   1       63.73       63.88      5.95 o 
   6  -5   1        2.15        4.62      4.88 o 
  -5  -4   1       11.11        7.80      2.73 o 
  -4  -4   1        0.07       -0.98      0.98 o 
  -3  -4   1        7.45        8.39      1.17 o 
  -2  -4   1       23.71       19.89      1.76 o 
  -1  -4   1        5.04        5.07      0.78 o 
   0  -4   1       32.48       32.11      1.10 o 
   1  -4   1        0.02       -0.36      0.47 o 
   2  -4   1      382.10      400.48     13.67 o 
   3  -4   1      165.97      171.24      5.63 o 
   4  -4   1        6.09        2.21      1.40 o 
   5  -4   1       11.18       12.80      2.16 o 
   6  -4   1       58.18       56.36      8.78 o 
  -5  -3   1       22.71       18.92      3.12 o 
  -4  -3   1       12.40       10.92      1.37 o 
  -3  -3   1       13.53       15.60      1.17 o 
  -2  -3   1      157.91      144.91      5.07 o 
  -1  -3   1       70.85       73.53      3.90 o 
   0  -3   1       12.89       14.65      0.69 o 
   1  -3   1     1429.28     1349.16     35.30 o 
   2  -3   1       38.10       35.26      1.48 o 
   3  -3   1       76.47       79.08      3.01 o 
   4  -3   1       92.40      101.79      3.93 o 
   5  -3   1        0.05       -1.55      1.55 o 
  -5  -2   1       17.88       15.80      1.95 o 
  -4  -2   1       65.42       62.60      2.93 o 
  -3  -2   1        0.43       -0.20      0.78 o 
  -2  -2   1        6.06        3.12      1.37 o 
  -1  -2   1      443.42      407.81     20.28 o 
   0  -2   1     5248.66     4834.80    292.94 o 
   1  -2   1        6.51        6.54      0.61 o 
   2  -2   1       13.71       11.22      0.83 o 
   3  -2   1       10.96       10.45      1.76 o 
   4  -2   1        0.46        0.36      0.85 o 
   5  -2   1       18.79       17.46      2.52 o 
  -6  -1   1        5.39        8.78      7.41 o 
  -5  -1   1       36.29       33.35      2.34 o 
  -4  -1   1       76.44       76.06      3.51 o 
  -3  -1   1       55.73       55.97      2.34 o 
  -2  -1   1      126.70      118.77      4.29 o 
  -1  -1   1      315.45      291.18     14.43 o 
   0  -1   1      617.27      569.49     26.72 o 
   1  -1   1      220.73      220.81      4.89 o 
   2  -1   1       46.76       44.47      1.38 o 
   3  -1   1        4.70        5.27      0.75 o 
   4  -1   1       96.64      107.00      3.22 o 
   5  -1   1       76.71       74.95      3.41 o 
  -6   0   1        2.96        5.27      5.07 o 
  -5   0   1       48.04       55.58      5.46 o 
  -4   0   1       10.15        8.39      1.17 o 
  -3   0   1       16.39       14.63      0.98 o 
  -2   0   1      375.39      345.59     11.51 o 
  -1   0   1      134.66      123.45      6.63 o 
   0   0   1        1.85        2.16      0.28 o 
   1   0   1      117.49      107.72      2.67 o 
   2   0   1     1933.26     1885.00     41.67 o 
   3   0   1       12.04       12.01      1.17 o 
   4   0   1        1.67        1.04      1.66 o 
   5   0   1        0.05        1.17      1.95 o 
  -5   1   1       70.06       78.99      7.80 o 
  -4   1   1       48.41       40.96      4.49 o 
  -3   1   1        0.98        0.43      0.78 o 
  -2   1   1       68.93       71.83      2.30 o 
  -1   1   1       50.89       52.72      2.34 o 
   0   1   1      681.82      629.85     16.87 o 
   2   1   1      115.37      118.30      3.21 o 
   3   1   1       23.60       22.68      1.35 o 
   4   1   1       18.29       18.68      1.51 o 
   5   1   1       17.80       16.97      2.15 o 
  -6   2   1       16.14       11.12      6.05 o 
  -5   2   1       40.68       41.15      6.05 o 
  -4   2   1       76.74       76.02      4.80 o 
  -3   2   1        0.00       -0.29      0.54 o 
  -2   2   1       43.68       44.25      2.55 o 
  -1   2   1      109.07      113.35      4.00 o 
   0   2   1     4057.40     3589.33    107.85 o 
   1   2   1       40.18       37.30      1.86 o 
   2   2   1       25.70       24.94      3.22 o 
   3   2   1       28.58       27.44      1.66 o 
   4   2   1       18.61       22.82      3.90 o 
   5   2   1        3.01        3.12      3.12 o 
  -6   3   1       44.19       29.84      6.24 o 
  -5   3   1        4.99       -1.76      2.93 o 
  -4   3   1       19.54       18.47      2.63 o 
  -3   3   1      508.34      539.41     14.83 o 
  -2   3   1     1474.30     1514.96     58.20 o 
  -1   3   1       77.94       72.59      2.20 o 
   0   3   1       61.72       58.79      1.65 o 
   1   3   1      420.22      385.57     11.12 o 
   2   3   1       56.58       61.43      4.49 o 
   3   3   1       11.65       13.46      2.73 o 
   4   3   1        0.05       -1.17      2.34 o 
   5   3   1        2.72        8.78      3.90 o 
  -6   4   1        0.77       -7.02      7.02 o 
  -5   4   1       34.98       38.37      3.97 o 
  -4   4   1       56.60       55.79      4.39 o 
  -3   4   1      194.23      209.32      8.55 o 
  -2   4   1       96.58      103.30      4.54 o 
  -1   4   1      299.85      288.11      8.87 o 
   0   4   1       60.25       59.38      2.03 o 
   1   4   1       11.27       11.33      0.75 o 
   2   4   1      268.50      296.64     12.29 o 
   3   4   1       99.03      115.46      7.41 o 
   4   4   1        0.37       -0.78      2.73 o 
   5   4   1        1.58        0.39      2.93 o 
  -5   5   1        0.30       -0.05      0.77 o 
  -4   5   1       19.68       19.98      5.95 o 
  -3   5   1       39.60       36.06      2.96 o 
  -2   5   1      246.41      273.20      7.55 o 
  -1   5   1        4.94        4.71      0.38 o 
   0   5   1      185.66      194.46      4.67 o 
   1   5   1      299.94      300.37      6.48 o 
   2   5   1        0.18        0.59      2.34 o 
   3   5   1       12.18       13.46      4.68 o 
   4   5   1        2.72        0.39      2.93 o 
   5   5   1        0.41       -3.71      3.71 o 
  -5   6   1        5.08        5.66      1.86 o 
  -4   6   1      243.72      244.72      9.56 o 
  -3   6   1       77.13       73.67      6.92 o 
  -2   6   1        3.46        3.80      0.93 o 
  -1   6   1       49.24       49.26      4.97 o 
   0   6   1       81.94       93.63      3.90 o 
   1   6   1        0.15        0.25      0.47 o 
   2   6   1        4.15        2.15      1.95 o 
   3   6   1        3.22        5.46      2.54 o 
   4   6   1        5.19        2.93      3.12 o 
  -6   7   1        1.33        6.44      8.00 o 
  -5   7   1       55.17       50.51      6.24 o 
  -4   7   1        7.29        3.77      3.02 o 
  -3   7   1      202.90      213.88      8.26 o 
  -2   7   1      129.57      118.87      3.93 o 
  -1   7   1        8.74        9.35      1.83 o 
   0   7   1       10.80       17.66      3.61 o 
   1   7   1       28.87       26.91      1.76 o 
   2   7   1        0.83        2.93      1.95 o 
   3   7   1        9.90        9.36      2.73 o 
   4   7   1        4.15        0.20      3.32 o 
  -6   8   1        0.54       -2.76      3.55 o 
  -5   8   1        2.07        4.13      2.23 o 
  -4   8   1        4.43        8.32      1.94 o 
  -3   8   1       19.89       19.34      2.09 o 
  -2   8   1        3.75        2.93      0.88 o 
  -1   8   1      184.70      180.75      7.23 o 
   0   8   1       11.30       15.49      2.83 o 
   1   8   1        0.76        0.20      0.98 o 
   2   8   1       14.99       14.63      2.93 o 
   3   8   1       42.79       35.50      5.07 o 
   4   8   1        0.07       -0.78      4.49 o 
  -5   9   1        7.84        7.73      3.51 o 
  -4   9   1       19.64       21.14      3.06 o 
  -3   9   1      100.12      104.48      4.54 o 
  -2   9   1        0.15        1.27      1.93 o 
  -1   9   1       17.01       14.04      3.71 o 
   0   9   1        1.87       -0.52      1.66 o 
   1   9   1        2.41        0.59      1.17 o 
   2   9   1       15.61       17.55      3.12 o 
   3   9   1        2.98        1.95      5.07 o 
  -5  10   1       11.92       11.51      3.90 o 
  -4  10   1        0.41        1.64      3.71 o 
  -3  10   1       15.26       14.41      1.47 o 
  -2  10   1       34.54       38.44      3.39 o 
  -1  10   1      449.76      472.43     15.88 o 
   0  10   1       32.10       33.54      2.63 o 
   1  10   1        9.80       11.12      1.95 o 
   2  10   1       10.28       13.46      3.90 o 
   3  10   1        8.51        4.10      4.68 o 
  -5  11   1       24.70       31.01      5.85 o 
  -4  11   1       19.47       16.97      4.49 o 
  -3  11   1       20.93       12.29      4.10 o 
  -2  11   1       91.06       92.49      5.75 o 
  -1  11   1        0.11       -2.25      2.25 o 
   0  11   1      171.81      195.91      6.77 o 
   1  11   1       77.07       80.16      4.88 o 
   2  11   1       12.76       10.34      3.90 o 
  -4  12   1       28.73       35.30      6.24 o 
  -3  12   1        3.00        0.20      3.90 o 
  -2  12   1        5.47        1.17      3.51 o 
  -1  12   1       32.78       34.27      3.94 o 
   0  12   1       46.06       44.30      4.91 o 
   1  12   1        0.91        0.98      6.63 o 
  -4  13   1        3.49        6.44      5.27 o 
  -3  13   1        2.47       -2.34      4.49 o 
  -2  13   1        7.48       10.92      4.88 o 
  -1  13   1        1.10        0.21      3.37 o 
   0  13   1       35.15       41.74      5.85 o 
  -2  14   1        3.08        2.34      5.27 o 
  -1  14   1        2.16       -1.56      5.46 o 
   1 -15   2        6.17       20.67      9.75 o 
   2 -15   2        6.79        1.56      7.41 o 
   0 -14   2        2.97        8.39      5.66 o 
   1 -14   2        0.06       -4.10      5.66 o 
   2 -14   2      155.70      202.83     20.48 o 
   3 -14   2       38.90       55.97     10.34 o 
  -1 -13   2        4.24        7.61      3.32 o 
   0 -13   2        2.39        2.34      2.54 o 
   1 -13   2        2.41        0.87      1.46 o 
   2 -13   2        0.03       -1.92      2.93 o 
   3 -13   2       18.15       23.60      7.22 o 
   4 -13   2        4.40        2.93      8.58 o 
  -2 -12   2        0.61        1.95      3.51 o 
  -1 -12   2       25.92       25.94      3.12 o 
   0 -12   2       47.77       50.51      4.29 o 
   1 -12   2       93.51       88.17      6.53 o 
   2 -12   2        0.64        0.73      2.24 o 
   3 -12   2        0.63        0.00      2.04 o 
   4 -12   2        0.00        1.17      5.66 o 
   5 -12   2        2.05        9.56     10.73 o 
  -3 -11   2        4.43        1.95      7.02 o 
  -2 -11   2       62.46       68.85      4.10 o 
  -1 -11   2       12.42       17.36      2.34 o 
   0 -11   2      382.53      408.78     16.97 o 
   1 -11   2       22.25       20.28      2.05 o 
   2 -11   2        0.97        2.43      2.73 o 
   3 -11   2        4.42        8.38      9.17 o 
   4 -11   2        5.76        8.08      3.71 o 
   5 -11   2        6.80        7.22      5.66 o 
  -3 -10   2        0.02       -0.39      3.12 o 
  -2 -10   2       25.60       26.52      2.54 o 
  -1 -10   2       31.33       33.55      3.12 o 
   0 -10   2        0.04        0.83      1.56 o 
   1 -10   2      119.94      123.13      4.07 o 
   2 -10   2      353.27      373.76     12.96 o 
   3 -10   2      189.42      186.62      7.54 o 
   4 -10   2        0.01        0.37      2.67 o 
   5 -10   2       18.74       13.02      3.34 o 
  -4  -9   2        1.70        6.05      4.49 o 
  -3  -9   2        0.66       -0.39      1.37 o 
  -2  -9   2       41.47       40.76      3.32 o 
  -1  -9   2       15.25       14.43      1.95 o 
   0  -9   2       74.22       77.66      3.39 o 
   1  -9   2      133.60      131.80      4.08 o 
   2  -9   2        0.04        0.18      1.24 o 
   3  -9   2       33.52       27.99      6.53 o 
   4  -9   2       63.87       60.96      3.65 o 
   5  -9   2       18.50       12.55      3.58 o 
  -4  -8   2        0.88        4.68      4.68 o 
  -3  -8   2       10.56       11.12      1.76 o 
  -2  -8   2       89.39       95.95      4.49 o 
  -1  -8   2      135.57      146.47      6.05 o 
   0  -8   2       78.49       78.85      2.69 o 
   1  -8   2       62.36       62.84      2.13 o 
   2  -8   2      230.55      229.25      9.16 o 
   3  -8   2      268.24      272.81     11.31 o 
   4  -8   2        6.37        5.80      1.64 o 
   5  -8   2       19.46       18.72      4.19 o 
   6  -8   2        1.29       -5.07      5.07 o 
  -5  -7   2        5.75        2.54      6.24 o 
  -4  -7   2        0.39        0.39      2.34 o 
  -3  -7   2       21.45       21.26      2.34 o 
  -2  -7   2       54.18       52.66      2.73 o 
  -1  -7   2        6.55        6.24      1.37 o 
   0  -7   2      108.23      113.39      3.16 o 
   1  -7   2        5.73        3.39      0.89 o 
   2  -7   2        0.53        1.32      2.54 o 
   3  -7   2       46.57       43.62      2.48 o 
   4  -7   2      421.08      438.44     11.19 o 
   5  -7   2       72.96       71.75      3.91 o 
   6  -7   2        0.09       -2.93      6.83 o 
  -5  -6   2       22.62       20.09      7.02 o 
  -4  -6   2       46.08       40.76      1.95 o 
  -3  -6   2        0.01        0.20      0.98 o 
  -2  -6   2       27.86       23.99      1.76 o 
  -1  -6   2      803.82      867.41     21.86 o 
   0  -6   2       47.19       45.46      1.58 o 
   1  -6   2       47.80       56.84      3.22 o 
   2  -6   2        0.01        0.57      1.08 o 
   3  -6   2       10.67       11.03      1.52 o 
   4  -6   2       28.37       23.76      2.01 o 
   5  -6   2        5.53        7.33      2.24 o 
   6  -6   2       27.59       22.43      7.80 o 
  -5  -5   2        5.30        2.54      2.54 o 
  -4  -5   2        3.92        1.76      1.17 o 
  -3  -5   2       17.38       15.60      2.34 o 
  -2  -5   2      165.20      158.95     11.31 o 
  -1  -5   2       53.48       56.71      2.33 o 
   0  -5   2      258.58      253.74      6.41 o 
   1  -5   2      319.31      334.20      9.75 o 
   2  -5   2        0.74        0.84      0.94 o 
   3  -5   2       11.08       13.37      1.66 o 
   4  -5   2       77.33       79.77      6.24 o 
   5  -5   2        2.10        4.03      1.70 o 
   6  -5   2        0.41        0.48      7.12 o 
  -5  -4   2       22.86       29.06      3.51 o 
  -4  -4   2       99.03       99.66      3.90 o 
  -3  -4   2       14.09       15.02      1.56 o 
  -2  -4   2        6.01        5.46      1.56 o 
  -1  -4   2       42.85       44.24      4.49 o 
   0  -4   2       50.25       46.78      1.64 o 
   1  -4   2      171.43      167.30      4.22 o 
   2  -4   2      392.20      410.31     17.94 o 
   3  -4   2       17.37       18.71      1.58 o 
   4  -4   2       57.36       57.66      3.12 o 
   5  -4   2        2.24        0.71      1.43 o 
  -5  -3   2       15.08       14.63      1.95 o 
  -4  -3   2       52.94       52.85      2.73 o 
  -3  -3   2        0.53        0.98      0.98 o 
  -2  -3   2       18.44       18.92      2.34 o 
  -1  -3   2      246.42      220.69      6.38 o 
   0  -3   2      108.08      103.30      3.47 o 
   1  -3   2       26.79       27.20      1.08 o 
   2  -3   2        1.41        1.55      1.07 o 
   3  -3   2      266.09      275.58      8.74 o 
   4  -3   2       79.71       84.35      3.49 o 
   5  -3   2        4.84        3.63      1.68 o 
  -6  -2   2        0.17       -1.37      6.44 o 
  -5  -2   2        6.93        6.05      1.17 o 
  -4  -2   2       83.83       84.64      3.71 o 
  -3  -2   2        4.73        5.07      0.78 o 
  -2  -2   2      117.17      118.19      4.88 o 
  -1  -2   2      814.55      738.69     21.13 o 
   0  -2   2       32.57       33.52      1.22 o 
   1  -2   2       70.34       66.63      1.72 o 
   2  -2   2      375.56      345.38     10.14 o 
   3  -2   2        0.39        0.02      0.79 o 
   4  -2   2       39.97       39.11      2.00 o 
   5  -2   2       34.93       31.04      2.53 o 
  -6  -1   2        3.93        4.88      7.02 o 
  -5  -1   2       17.47       17.55      3.32 o 
  -4  -1   2       62.50       62.41      2.54 o 
  -3  -1   2       75.24       74.70      2.93 o 
  -2  -1   2        5.20        3.51      0.59 o 
  -1  -1   2        0.86        1.75      0.50 o 
   0  -1   2      362.78      304.82      8.12 o 
   1  -1   2     5516.69     5207.50    273.82 o 
   2  -1   2       34.54       33.17      1.24 o 
   3  -1   2        3.98        3.95      1.07 o 
   4  -1   2        0.80       -0.15      1.46 o 
   5  -1   2        0.06       -0.91      2.34 o 
  -6   0   2        8.13        4.10      7.61 o 
  -5   0   2        4.83        9.95      3.32 o 
  -4   0   2       62.08       62.60      4.49 o 
  -3   0   2      115.63      116.63      6.63 o 
  -2   0   2      177.80      170.85      6.24 o 
  -1   0   2      951.12      829.05     18.58 o 
   0   0   2      970.90      854.37     21.98 o 
   1   0   2     1799.12     1745.54     46.55 o 
   2   0   2       98.70       83.87      2.48 o 
   3   0   2       28.94       30.32      1.50 o 
   4   0   2        1.65       -0.14      3.32 o 
   5   0   2       25.57       25.93      2.46 o 
  -6   1   2        0.26       -2.34      4.88 o 
  -5   1   2        0.76        5.46      4.49 o 
  -4   1   2       94.58      105.51      6.63 o 
  -3   1   2       98.06      107.66      6.05 o 
  -2   1   2       67.80       73.14      4.49 o 
  -1   1   2      517.15      438.96      9.47 o 
   0   1   2      707.63      658.97     18.82 o 
   1   1   2      160.72      148.94      5.56 o 
   2   1   2      215.91      202.64      5.71 o 
   3   1   2      463.17      498.70     14.41 o 
   4   1   2        7.96        9.69      4.29 o 
   5   1   2        1.13        3.90      3.51 o 
  -6   2   2        5.69        4.29      3.51 o 
  -5   2   2       23.76       29.25      4.88 o 
  -4   2   2      182.32      186.84     10.92 o 
  -3   2   2       97.31       99.67      3.10 o 
  -2   2   2        0.25        0.88      0.54 o 
  -1   2   2       12.03       12.16      1.37 o 
   0   2   2        3.41        3.37      0.68 o 
   1   2   2      570.32      558.51     23.70 o 
   2   2   2     5455.95     5583.71    207.51 o 
   3   2   2       63.91       59.20      5.46 o 
   4   2   2        4.98        5.66      2.93 o 
   5   2   2        5.02        5.27      3.32 o 
  -6   3   2      200.48      208.10     11.70 o 
  -5   3   2       53.21       64.95      7.61 o 
  -4   3   2      110.18      101.61      5.33 o 
  -3   3   2       74.72       78.52      3.71 o 
  -2   3   2        3.24        4.01      0.72 o 
  -1   3   2      115.29      106.21      3.42 o 
   0   3   2       42.96       38.33      1.30 o 
   1   3   2      956.93      937.83     24.83 o 
   2   3   2        7.74       10.23      1.65 o 
   3   3   2        0.50       -2.15      2.15 o 
   4   3   2        6.62        4.88      3.51 o 
   5   3   2        1.34        3.90      3.71 o 
  -6   4   2       58.51       48.56      7.02 o 
  -5   4   2      123.87      143.93     11.51 o 
  -4   4   2        0.17        0.23      0.57 o 
  -3   4   2       56.41       52.00      6.44 o 
  -2   4   2      998.54     1076.84     27.44 o 
  -1   4   2     1479.25     1489.40     57.44 o 
   0   4   2       19.34       20.10      1.24 o 
   1   4   2       45.63       44.84      2.18 o 
   2   4   2       84.25       79.96      5.07 o 
   3   4   2       38.87       38.81      5.07 o 
   4   4   2        7.41        6.63      3.71 o 
   5   4   2        0.09        8.19      5.27 o 
  -5   5   2        7.79       13.11      3.57 o 
  -4   5   2       39.08       34.57      3.12 o 
  -3   5   2        5.48        7.10      1.22 o 
  -2   5   2      278.57      307.45     12.38 o 
  -1   5   2       94.04      106.86      6.24 o 
   0   5   2      164.42      163.62      3.84 o 
   1   5   2       41.06       38.04      1.62 o 
   2   5   2        4.28        7.02      2.54 o 
   3   5   2       65.08       55.97      6.24 o 
   4   5   2       40.48       38.03      7.22 o 
  -5   6   2       94.97       93.97      4.88 o 
  -4   6   2        4.21        4.91      1.65 o 
  -3   6   2        8.23        9.82      3.22 o 
  -2   6   2       79.42       79.17      2.23 o 
  -1   6   2      247.29      277.09      8.65 o 
   0   6   2       17.45       19.27      1.05 o 
   1   6   2       74.42       79.34      2.51 o 
   2   6   2       79.45       80.35      5.27 o 
   3   6   2        0.02        1.76      3.12 o 
   4   6   2        1.34        5.07      4.10 o 
  -6   7   2        1.04        3.12      5.27 o 
  -5   7   2        1.13        1.37      1.37 o 
  -4   7   2        0.79        0.79      2.24 o 
  -3   7   2      334.72      315.24      9.10 o 
  -2   7   2       69.70       62.25      3.71 o 
  -1   7   2       32.76       36.99      2.62 o 
   0   7   2       11.97       11.31      1.06 o 
   1   7   2       16.62       19.17      1.26 o 
   2   7   2        0.29       -0.78      1.76 o 
   3   7   2        0.31       -1.37      2.34 o 
   4   7   2        2.97        5.66      3.90 o 
  -6   8   2       26.76       28.96      5.31 o 
  -5   8   2        3.74        3.50      1.65 o 
  -4   8   2       84.12       69.60      3.65 o 
  -3   8   2        1.09        0.31      0.73 o 
  -2   8   2      170.72      184.29      6.74 o 
  -1   8   2      133.40      126.80     14.04 o 
   0   8   2        0.21       -0.68      0.68 o 
   1   8   2        3.28        3.55      0.97 o 
   2   8   2        1.41        3.32      2.34 o 
   3   8   2        1.48        3.32      4.10 o 
  -5   9   2        3.35        1.79      1.77 o 
  -4   9   2        5.76        7.32      1.51 o 
  -3   9   2        0.00        2.35      2.30 o 
  -2   9   2       39.54       37.38      3.21 o 
  -1   9   2       10.05       10.56      2.13 o 
   0   9   2       81.17       82.77      3.43 o 
   1   9   2       10.71        9.75      1.56 o 
   2   9   2        1.47       -0.39      2.54 o 
   3   9   2        3.61        5.66      4.68 o 
  -5  10   2        1.24        1.37      4.10 o 
  -4  10   2       18.46       17.32      1.76 o 
  -3  10   2        6.64        6.24      3.16 o 
  -2  10   2       42.53       41.57      4.29 o 
  -1  10   2        0.26        1.75      2.23 o 
   0  10   2       13.98       12.50      1.46 o 
   1  10   2        0.00       -1.76      1.76 o 
   2  10   2       13.19        9.75      3.32 o 
  -5  11   2        1.27        0.98      3.71 o 
  -4  11   2       16.48       28.28      5.85 o 
  -3  11   2        1.33        4.49      3.71 o 
  -2  11   2       13.15        6.25      5.27 o 
  -1  11   2       17.97       19.73      4.88 o 
   0  11   2      203.77      207.10      8.17 o 
   1  11   2       32.04       32.96      3.90 o 
  -4  12   2       28.86       36.86      6.24 o 
  -3  12   2       14.32       15.60      4.68 o 
  -2  12   2       24.05       31.59      5.85 o 
  -1  12   2       53.34       60.65      8.68 o 
   0  12   2        0.00        2.16      2.48 o 
   1  12   2      104.60      118.97     16.38 o 
  -3  13   2       29.22       36.28      7.02 o 
  -2  13   2        2.60       10.34      5.27 o 
  -1  13   2        1.44       -2.93      5.07 o 
   0  13   2       12.86        3.90      7.02 o 
   1 -15   3        0.57        6.83      6.24 o 
   2 -15   3       18.21       24.57      8.97 o 
  -1 -14   3       14.03        5.46      4.68 o 
   0 -14   3       13.71        9.17      3.12 o 
   1 -14   3        8.53        6.44      3.32 o 
   2 -14   3        9.50       19.31      8.78 o 
   3 -14   3        1.90       -3.51      6.83 o 
  -2 -13   3        0.92        6.05      4.29 o 
  -1 -13   3        6.65        6.24      2.34 o 
   0 -13   3        9.36        4.49      2.34 o 
   1 -13   3        2.89        0.27      1.95 o 
   2 -13   3        0.00       -0.58      3.02 o 
   3 -13   3      152.84      175.71     15.80 o 
   4 -13   3       48.71       72.55     13.46 o 
  -2 -12   3       37.02       33.94      3.71 o 
  -1 -12   3        0.52       -2.34      2.34 o 
   0 -12   3        1.07        1.37      2.54 o 
   1 -12   3       11.20       11.32      1.93 o 
   2 -12   3        6.63        6.12      2.27 o 
   3 -12   3        0.06       -2.54      2.54 o 
   4 -12   3       15.28       16.59      4.44 o 
  -3 -11   3        3.49        3.71      5.27 o 
  -2 -11   3        0.15       -2.15      2.15 o 
  -1 -11   3        6.82        8.97      2.15 o 
   0 -11   3       43.45       48.30      4.49 o 
   1 -11   3       44.37       48.49      2.80 o 
   2 -11   3      161.80      149.73      6.61 o 
   3 -11   3        2.64        7.93      3.51 o 
   4 -11   3        1.43       -0.14      2.81 o 
   5 -11   3        0.00        1.85      3.56 o 
  -3 -10   3       32.17       26.33      4.68 o 
  -2 -10   3        2.83        1.56      2.34 o 
  -1 -10   3      119.55      119.94      6.24 o 
   0 -10   3       17.49       20.25      1.87 o 
   1 -10   3      663.39      683.57     18.43 o 
   2 -10   3       41.33       43.29      3.28 o 
   3 -10   3        0.26       -0.75      1.59 o 
   4 -10   3       11.20        8.10      2.71 o 
   5 -10   3        6.54        6.05      3.28 o 
  -4  -9   3       11.58       10.34      4.49 o 
  -3  -9   3        3.55        5.07      1.95 o 
  -2  -9   3        2.10        0.39      1.37 o 
  -1  -9   3       43.85       35.50      2.73 o 
   0  -9   3       76.34       77.42      3.19 o 
   1  -9   3        4.54        5.97      1.22 o 
   2  -9   3      274.60      270.35     15.80 o 
   3  -9   3      306.95      328.52      9.94 o 
   4  -9   3      169.69      171.62      6.22 o 
   5  -9   3        0.45        0.56      2.81 o 
  -4  -8   3       19.83       18.92      4.29 o 
  -3  -8   3        9.14       11.31      1.95 o 
  -2  -8   3        8.21        9.17      1.95 o 
  -1  -8   3      121.09      126.62      5.27 o 
   0  -8   3        8.39        9.22      1.18 o 
   1  -8   3      229.61      227.14      6.13 o 
   2  -8   3       55.09       49.39      4.29 o 
   3  -8   3        3.20        2.20      1.55 o 
   4  -8   3        4.88        5.10      1.86 o 
   5  -8   3       32.69       25.35      3.80 o 
  -5  -7   3        3.67        1.76      9.56 o 
  -4  -7   3       19.10       22.23      1.76 o 
  -3  -7   3        5.69        3.90      1.56 o 
  -2  -7   3       61.71       57.34      3.51 o 
  -1  -7   3      294.70      320.14      9.84 o 
   0  -7   3      228.84      254.73      7.32 o 
   1  -7   3       51.70       54.85      2.13 o 
   2  -7   3       22.34       21.77      4.10 o 
   3  -7   3       59.14       77.24      3.00 o 
   4  -7   3      116.20      125.43      4.87 o 
   5  -7   3        9.74       12.42      3.19 o 
   6  -7   3        5.17       -4.88      6.63 o 
  -5  -6   3       29.44       25.55      7.61 o 
  -4  -6   3        5.74        4.10      1.76 o 
  -3  -6   3       11.50       14.82      2.34 o 
  -2  -6   3       64.09       68.46      3.90 o 
  -1  -6   3       53.76       55.84      2.42 o 
   0  -6   3       47.50       52.92      3.22 o 
   1  -6   3      130.95      138.81      4.14 o 
   2  -6   3        1.66        1.58      2.05 o 
   3  -6   3        1.60        5.26      4.78 o 
   4  -6   3       42.97       44.89      2.81 o 
   5  -6   3      185.45      196.73      6.88 o 
   6  -6   3       47.18       39.01      8.00 o 
  -5  -5   3        2.53        5.07      5.66 o 
  -4  -5   3       58.55       53.44      3.32 o 
  -3  -5   3      117.38      114.09      5.27 o 
  -2  -5   3        0.82        2.73      1.95 o 
  -1  -5   3       20.36       17.47      2.93 o 
   0  -5   3     1846.82     1933.16     50.72 o 
   1  -5   3       78.33       85.66      2.69 o 
   2  -5   3       10.57       14.98      1.27 o 
   3  -5   3        1.62        5.64      1.46 o 
   4  -5   3        0.23        0.59      2.34 o 
   5  -5   3       23.74       26.83      3.07 o 
   6  -5   3        5.09       -1.95      5.85 o 
  -5  -4   3        0.01       -0.39      1.56 o 
  -4  -4   3       12.74       10.53      1.37 o 
  -3  -4   3       16.16       16.58      2.15 o 
  -2  -4   3       27.65       31.20      3.51 o 
  -1  -4   3      253.94      267.79      9.56 o 
   0  -4   3       89.70       87.07      3.13 o 
   1  -4   3      226.26      225.18      5.37 o 
   2  -4   3      394.43      421.44     10.49 o 
   3  -4   3        9.23        8.44      1.46 o 
   4  -4   3       21.13       19.87      2.18 o 
   5  -4   3       21.29       20.19      2.44 o 
   6  -4   3        0.70        0.20      5.07 o 
  -5  -3   3       17.08       13.85      1.37 o 
  -4  -3   3       83.11       87.96      3.71 o 
  -3  -3   3      280.17      285.72      9.56 o 
  -2  -3   3       53.45       51.10      4.29 o 
  -1  -3   3       55.07       53.60      2.61 o 
   0  -3   3       16.47       15.65      1.03 o 
   1  -3   3       95.22       93.63      2.56 o 
   2  -3   3      109.75      111.20      2.80 o 
   3  -3   3       91.29       97.12      4.10 o 
   4  -3   3        1.05       -0.10      0.97 o 
   5  -3   3       19.77       20.84      5.66 o 
  -6  -2   3       21.11       14.24      7.41 o 
  -5  -2   3        9.47        7.61      2.54 o 
  -4  -2   3       44.32       45.64      2.15 o 
  -3  -2   3      160.62      170.85      5.07 o 
  -2  -2   3        3.49        2.15      1.37 o 
  -1  -2   3       49.29       39.11      3.90 o 
   0  -2   3      563.83      494.32     11.11 o 
   1  -2   3        4.02        4.29      0.75 o 
   2  -2   3       15.81       13.87      0.97 o 
   3  -2   3        4.09        6.20      0.98 o 
   4  -2   3       95.54      102.35      3.44 o 
   5  -2   3       30.40       28.19      2.73 o 
  -6  -1   3       14.94       23.99      8.00 o 
  -5  -1   3        0.47        1.95      2.73 o 
  -4  -1   3       25.68       27.30      2.93 o 
  -3  -1   3      284.02      279.87     10.34 o 
  -2  -1   3       28.90       31.98      1.37 o 
  -1  -1   3      364.04      342.32     10.82 o 
   0  -1   3      847.91      752.39     17.24 o 
   1  -1   3       84.24       84.62      2.47 o 
   2  -1   3       75.22       66.53      2.45 o 
   3  -1   3       50.03       48.98      1.86 o 
   4  -1   3        0.72       -0.94      0.94 o 
   5  -1   3       20.04       22.11      3.19 o 
  -6   0   3       13.68       15.80      6.63 o 
  -5   0   3       11.89       11.51      2.73 o 
  -4   0   3       53.77       53.24      3.90 o 
  -3   0   3      230.44      242.42      8.00 o 
  -2   0   3       96.62       96.15      3.51 o 
  -1   0   3       76.32       64.33      2.05 o 
   0   0   3        4.84        4.68      0.69 o 
   1   0   3       11.09       12.63      2.15 o 
   2   0   3     1890.17     1908.82     44.95 o 
   3   0   3       28.62       27.50      1.86 o 
   4   0   3        0.14        0.37      2.39 o 
   5   0   3        0.31       -2.54      2.74 o 
  -6   1   3      156.83      165.39      8.78 o 
  -5   1   3       14.45       14.04      3.71 o 
  -4   1   3        0.37        1.37      1.76 o 
  -3   1   3       97.55       92.64      4.10 o 
  -2   1   3      196.03      202.90      5.67 o 
  -1   1   3      149.08      137.36      4.39 o 
   0   1   3      875.20      804.08     20.44 o 
   1   1   3      690.53      673.62     22.22 o 
   2   1   3      943.04      960.37     22.57 o 
   3   1   3        6.10        3.44      2.15 o 
   4   1   3        7.62        8.69      2.54 o 
   5   1   3        0.52        2.15      3.51 o 
  -6   2   3       20.77       21.45      5.07 o 
  -5   2   3        9.30        7.41      3.32 o 
  -4   2   3        3.51        4.68      2.15 o 
  -3   2   3      233.13      230.14      8.00 o 
  -2   2   3      557.57      619.26     16.12 o 
  -1   2   3      146.63      146.60      3.17 o 
   0   2   3      143.05      131.70      3.28 o 
   1   2   3      334.28      347.65      8.77 o 
   2   2   3      142.11      132.89      5.31 o 
   3   2   3      139.47      134.03      6.11 o 
   4   2   3      133.49      126.02      8.97 o 
   5   2   3        5.08        1.76      3.90 o 
  -6   3   3        6.30        4.88      3.90 o 
  -5   3   3        2.30        3.51      2.54 o 
  -4   3   3       29.93       29.06      2.93 o 
  -3   3   3      254.66      256.12      7.12 o 
  -2   3   3       89.64      108.54      2.80 o 
  -1   3   3       26.19       23.21      0.83 o 
   0   3   3       56.89       57.13      1.95 o 
   1   3   3        1.17        1.23      1.17 o 
   2   3   3      289.01      295.86     11.50 o 
   3   3   3     1218.78     1169.34     40.23 o 
   4   3   3       43.09       57.14      7.41 o 
   5   3   3        1.10        2.15      4.88 o 
  -6   4   3       21.93       17.16      6.05 o 
  -5   4   3      293.87      299.18     14.43 o 
  -4   4   3       79.04       76.26      2.54 o 
  -3   4   3      181.49      180.16      4.54 o 
  -2   4   3        9.07        8.22      0.85 o 
  -1   4   3        5.19        3.64      1.95 o 
   0   4   3      113.17      122.27      3.89 o 
   1   4   3        5.40        4.40      0.89 o 
   2   4   3      162.93      163.60     10.73 o 
   3   4   3        0.41        2.15      3.32 o 
   4   4   3        1.95       -4.68      4.68 o 
   5   4   3        2.09        0.39      5.66 o 
  -6   5   3        2.90        8.78      4.88 o 
  -5   5   3      123.65      143.74      8.39 o 
  -4   5   3      149.65      159.09      4.96 o 
  -3   5   3        2.65        1.33      1.03 o 
  -2   5   3       54.16       52.32      1.57 o 
  -1   5   3      805.46      841.96     23.10 o 
   0   5   3      356.65      381.06     21.26 o 
   1   5   3        2.58        2.86      1.05 o 
   2   5   3       17.61       23.60      4.88 o 
   3   5   3        4.02        4.68      4.88 o 
   4   5   3       17.46       14.43      5.66 o 
  -6   6   3        7.40        6.44      5.27 o 
  -5   6   3        1.84       -0.34      0.92 o 
  -4   6   3       45.07       44.72      2.69 o 
  -3   6   3       52.49       47.94      3.12 o 
  -2   6   3        4.08        0.92      1.38 o 
  -1   6   3      128.86      130.85      4.58 o 
   0   6   3       27.46       26.50      1.40 o 
   1   6   3       57.62       54.05      3.51 o 
   2   6   3       12.03       13.07      4.88 o 
   3   6   3        1.80       -0.98      3.32 o 
   4   6   3       23.24       18.92      5.66 o 
  -6   7   3       10.30        8.78      5.27 o 
  -5   7   3       21.35       16.40      1.78 o 
  -4   7   3       91.36       81.99      4.97 o 
  -3   7   3       13.90       13.65      1.08 o 
  -2   7   3        0.45        1.35      3.22 o 
  -1   7   3       40.37       40.42      3.07 o 
   0   7   3      130.34      129.83      4.08 o 
   1   7   3       21.84       20.17      2.93 o 
   2   7   3       23.48       25.74      3.32 o 
   3   7   3       19.49       13.07      3.71 o 
   4   7   3        0.26       -6.05      7.80 o 
  -6   8   3        2.43        5.66      5.85 o 
  -5   8   3        0.02        3.12      1.65 o 
  -4   8   3        2.16        4.09      1.24 o 
  -3   8   3        0.48        3.23      2.44 o 
  -2   8   3      296.88      286.16     10.50 o 
  -1   8   3       36.51       34.03      4.10 o 
   0   8   3       32.85       35.38      3.51 o 
   1   8   3        2.24        3.65      2.05 o 
   2   8   3        2.99        2.34      2.34 o 
   3   8   3        0.32        2.93      4.10 o 
  -5   9   3       28.58       33.84      3.85 o 
  -4   9   3        3.09        3.34      1.20 o 
  -3   9   3       84.97       72.29      4.92 o 
  -2   9   3        0.03       -1.38      2.01 o 
  -1   9   3       92.60       95.77      5.05 o 
   0   9   3       88.92       98.75      4.49 o 
   1   9   3        0.85        0.22      1.26 o 
   2   9   3        3.46       -1.17      2.73 o 
   3   9   3        0.49        0.20      4.29 o 
  -5  10   3       24.03       25.94      4.68 o 
  -4  10   3        6.37        7.02      3.32 o 
  -3  10   3        5.54        7.02      3.71 o 
  -2  10   3        3.70        4.79      6.05 o 
  -1  10   3       43.44       45.96      4.33 o 
   0  10   3       14.16       12.40      2.63 o 
   1  10   3       46.53       50.12      4.29 o 
   2  10   3        5.65        5.46      3.32 o 
  -4  11   3        1.37        0.39      4.49 o 
  -3  11   3       22.62       21.65      4.29 o 
  -2  11   3        0.00       -0.86      2.84 o 
  -1  11   3        8.06        3.34      2.93 o 
   0  11   3        0.63       -0.17      3.51 o 
   1  11   3        5.11        6.44      6.24 o 
  -4  12   3        0.07        2.34      5.46 o 
  -3  12   3       14.20        9.75      7.02 o 
  -2  12   3        5.07       12.29      4.88 o 
  -1  12   3        6.26        6.79      3.86 o 
   0  12   3        8.06        6.44      7.80 o 
  -3  13   3       21.68       18.72      9.56 o 
  -2  13   3        8.51       17.55      6.24 o 
  -1  13   3       12.17       11.51      5.27 o 
   0 -15   4        4.93        4.49      8.19 o 
   1 -15   4        0.52        7.61      6.05 o 
   2 -15   4        1.18       11.12      7.41 o 
  -1 -14   4       12.72       15.99      4.10 o 
   0 -14   4        4.41        1.76      2.54 o 
   1 -14   4       18.05       17.16      3.90 o 
   2 -14   4        0.38       -4.29      8.00 o 
   3 -14   4       37.60       32.18     10.92 o 
  -2 -13   4        3.52       -0.98      4.29 o 
  -1 -13   4        0.00       -0.98      2.93 o 
   0 -13   4       14.20       14.96      3.80 o 
   1 -13   4       25.46       25.00      2.67 o 
   2 -13   4        7.59       13.12      3.44 o 
   3 -13   4       11.56       14.63      3.51 o 
   4 -13   4        0.02       -3.12      5.85 o 
  -3 -12   4       14.82       10.73      5.07 o 
  -2 -12   4       25.47       27.50      4.10 o 
  -1 -12   4        5.88       -1.76      2.15 o 
   0 -12   4       35.09       34.91      3.80 o 
   1 -12   4       44.69       47.16      3.51 o 
   2 -12   4        0.89        1.72      2.03 o 
   3 -12   4        0.00       -0.38      7.41 o 
   4 -12   4       99.01      114.66      9.56 o 
  -3 -11   4        0.18       -1.56      4.49 o 
  -2 -11   4       38.60       39.59      4.68 o 
  -1 -11   4      114.10      110.00      7.41 o 
   0 -11   4        0.73        1.85      1.59 o 
   1 -11   4        6.41        6.92      1.77 o 
   2 -11   4       39.27       37.96      3.32 o 
   3 -11   4        9.59        8.48      2.90 o 
   4 -11   4        0.13       -1.29      2.73 o 
   5 -11   4        7.82       14.43      9.56 o 
  -4 -10   4        0.23       -4.88      4.88 o 
  -3 -10   4       31.39       31.20      3.12 o 
  -2 -10   4        3.41        1.76      1.95 o 
  -1 -10   4        0.06       -0.44      1.56 o 
   0 -10   4       45.71       43.65      2.66 o 
   1 -10   4       30.98       37.70      2.67 o 
   2 -10   4        9.82        8.67      2.28 o 
   3 -10   4      182.90      183.47      8.48 o 
   4 -10   4        5.73        8.24      3.00 o 
   5 -10   4        4.57       12.29      5.07 o 
  -4  -9   4        1.52       -2.73      3.32 o 
  -3  -9   4        2.67        3.12      2.34 o 
  -2  -9   4       65.72       68.65      4.88 o 
  -1  -9   4        0.56        0.29      1.36 o 
   0  -9   4      147.07      146.82      5.43 o 
   1  -9   4        3.71        4.21      2.54 o 
   2  -9   4      687.66      704.86     20.95 o 
   3  -9   4       25.31       24.96      2.41 o 
   4  -9   4        0.21        1.72      2.33 o 
   5  -9   4       16.29       12.07      3.55 o 
  -4  -8   4        0.06        0.39      1.95 o 
  -3  -8   4       31.71       38.23      3.12 o 
  -2  -8   4       23.99       20.67      2.54 o 
  -1  -8   4       10.78        7.43      1.76 o 
   0  -8   4       69.36       67.76      3.90 o 
   1  -8   4       99.33       91.00      3.76 o 
   2  -8   4       14.52       10.49      1.72 o 
   3  -8   4      216.35      214.53      7.02 o 
   4  -8   4      208.01      219.52      7.35 o 
   5  -8   4       93.90       86.98      5.70 o 
  -5  -7   4       13.17       17.55      7.41 o 
  -4  -7   4       71.48       70.80      3.32 o 
  -3  -7   4       60.08       59.09      3.32 o 
  -2  -7   4       33.78       29.45      2.54 o 
  -1  -7   4       42.70       45.79      2.48 o 
   0  -7   4      279.54      317.66      9.37 o 
   1  -7   4        0.42       -0.27      1.17 o 
   2  -7   4      230.65      246.09      6.30 o 
   3  -7   4        5.71        4.73      1.85 o 
   4  -7   4        4.16        5.59      1.92 o 
   5  -7   4        0.03        0.21      2.42 o 
  -5  -6   4        1.71        9.36      8.19 o 
  -4  -6   4        0.21       -0.20      1.37 o 
  -3  -6   4       22.75       20.48      2.54 o 
  -2  -6   4       28.11       26.13      3.51 o 
  -1  -6   4      137.66      142.96      4.91 o 
   0  -6   4      808.96      884.82     24.96 o 
   1  -6   4      292.48      338.97      7.79 o 
   2  -6   4       43.85       46.58      2.27 o 
   3  -6   4        0.01       -0.36      1.17 o 
   4  -6   4        8.27       10.84      2.34 o 
   5  -6   4       42.14       47.06      5.07 o 
   6  -6   4        6.05       11.70      7.22 o 
  -5  -5   4        1.70        0.39      6.83 o 
  -4  -5   4       49.61       48.37      3.32 o 
  -3  -5   4        9.64        8.58      2.93 o 
  -2  -5   4       86.81       98.59      4.48 o 
  -1  -5   4      313.41      355.44     10.82 o 
   0  -5   4       30.06       34.73      1.92 o 
   1  -5   4      105.00      121.31      3.39 o 
   2  -5   4       79.15       76.54      3.51 o 
   3  -5   4        2.41        1.79      2.73 o 
   4  -5   4        1.12        0.02      1.76 o 
   5  -5   4       37.15       30.85      4.19 o 
   6  -5   4       64.84       70.80     10.34 o 
  -5  -4   4       16.92       15.99      1.95 o 
  -4  -4   4        9.71        8.78      1.37 o 
  -3  -4   4      190.15      200.49     13.26 o 
  -2  -4   4      362.41      389.24     11.68 o 
  -1  -4   4       52.56       55.50      2.86 o 
   0  -4   4        0.88        4.04      1.66 o 
   1  -4   4     1008.23     1069.51     34.13 o 
   2  -4   4       12.72       10.62      2.24 o 
   3  -4   4        3.05        3.05      1.37 o 
   4  -4   4       14.41       13.63      2.11 o 
   5  -4   4        0.11       -2.21      2.21 o 
  -6  -3   4       29.81       29.64      8.39 o 
  -5  -3   4        1.02       -1.17      2.73 o 
  -4  -3   4        2.62        2.34      0.78 o 
  -3  -3   4       19.29       20.87      3.90 o 
  -2  -3   4       66.68       71.43      3.22 o 
  -1  -3   4       68.53       74.04      2.89 o 
   0  -3   4       66.67       67.02      2.34 o 
   1  -3   4       33.71       34.39      1.44 o 
   2  -3   4       76.09       76.17      8.39 o 
   3  -3   4      236.06      264.44      6.55 o 
   4  -3   4       12.34       11.48      1.65 o 
   5  -3   4       16.60       17.61      3.61 o 
  -6  -2   4       25.59       29.25      8.58 o 
  -5  -2   4       18.61       19.31      3.71 o 
  -4  -2   4       10.71       13.07      2.15 o 
  -3  -2   4      276.38      291.18      8.58 o 
  -2  -2   4      354.93      379.50      9.60 o 
  -1  -2   4      131.38      130.43      7.51 o 
   0  -2   4      226.13      218.74      4.91 o 
   1  -2   4       54.80       51.56      1.95 o 
   2  -2   4        9.91        9.80      1.08 o 
   3  -2   4       40.94       41.91      2.93 o 
   4  -2   4       13.99       16.54      2.16 o 
   5  -2   4        1.12        0.01      1.77 o 
  -6  -1   4        3.19        2.54      5.07 o 
  -5  -1   4       25.41       19.31      3.32 o 
  -4  -1   4       28.89       31.79      3.12 o 
  -3  -1   4       63.16       70.21      3.51 o 
  -2  -1   4      263.68      272.01     12.58 o 
  -1  -1   4        0.83        1.23      0.98 o 
   0  -1   4       84.75       72.36      2.07 o 
   1  -1   4      183.52      162.98      5.61 o 
   2  -1   4       53.02       53.75      2.42 o 
   3  -1   4        4.38        3.10      1.24 o 
   4  -1   4        5.19        3.10      1.85 o 
   5  -1   4       28.73       26.80      4.39 o 
  -6   0   4       73.24       69.63      5.85 o 
  -5   0   4       42.27       38.42      4.10 o 
  -4   0   4        1.05        2.15      1.95 o 
  -3   0   4       43.19       51.49      2.73 o 
  -2   0   4      751.12      787.32     17.44 o 
  -1   0   4      135.41      137.57      6.14 o 
   0   0   4      202.93      197.24      8.09 o 
   1   0   4       79.80       68.52      2.85 o 
   2   0   4       88.72       87.43      3.30 o 
   3   0   4        7.89        8.16      1.29 o 
   4   0   4        4.18        8.55      2.56 o 
   5   0   4        1.32       -1.33      3.56 o 
  -6   1   4        4.11        5.85      4.49 o 
  -5   1   4       31.26       37.06      3.71 o 
  -4   1   4       30.87       34.52      2.73 o 
  -3   1   4      145.06      150.95      5.46 o 
  -2   1   4      461.77      489.95     11.79 o 
  -1   1   4       41.55       44.87      1.58 o 
   0   1   4       78.18       72.54      2.48 o 
   1   1   4       14.20       12.55      1.77 o 
   2   1   4        9.73       14.21      1.08 o 
   3   1   4      546.96      585.14     29.84 o 
   4   1   4       14.76       15.69      3.02 o 
   5   1   4        0.05        1.76      4.10 o 
  -6   2   4       15.05       15.21      5.07 o 
  -5   2   4      347.51      383.62     14.24 o 
  -4   2   4       14.62       10.34      2.15 o 
  -3   2   4       11.21        9.36      1.00 o 
  -2   2   4      122.41      121.84      6.24 o 
  -1   2   4       66.61       70.16      3.02 o 
   0   2   4       37.93       31.10      2.44 o 
   1   2   4      213.99      200.97      5.29 o 
   2   2   4      185.07      181.28      7.22 o 
   3   2   4      442.08      472.38     17.55 o 
   4   2   4        0.30        0.20      2.83 o 
   5   2   4        2.99        6.44      7.41 o 
  -6   3   4       32.77       28.86      6.44 o 
  -5   3   4       80.99       76.65      5.27 o 
  -4   3   4       76.62       83.28      4.68 o 
  -3   3   4       54.42       52.35      2.54 o 
  -2   3   4      328.64      343.21      9.23 o 
  -1   3   4      565.41      608.51     12.35 o 
   0   3   4       85.77       86.46      3.41 o 
   1   3   4       17.80       15.99      4.00 o 
   2   3   4      167.72      166.84      6.86 o 
   3   3   4       49.50       44.47      4.82 o 
   4   3   4       67.90       78.40      9.95 o 
   5   3   4       41.15       44.08     10.34 o 
  -6   4   4        0.12       -1.95      6.63 o 
  -5   4   4       37.23       33.16      4.49 o 
  -4   4   4       65.92       64.20      2.94 o 
  -3   4   4       26.77       23.93      2.83 o 
  -2   4   4      170.81      177.67      6.63 o 
  -1   4   4       96.01      100.58      4.00 o 
   0   4   4       41.35       51.13      1.86 o 
   1   4   4       25.48       23.45      1.88 o 
   2   4   4        0.97        1.52      2.25 o 
   3   4   4      106.99      103.48      6.73 o 
   4   4   4      294.90      292.55     19.89 o 
  -6   5   4        0.02        1.17      4.49 o 
  -5   5   4       64.19       51.29      5.07 o 
  -4   5   4      244.73      226.23      7.63 o 
  -3   5   4       58.48       52.71      2.27 o 
  -2   5   4      110.11      113.69      4.25 o 
  -1   5   4        0.27       -1.26      1.26 o 
   0   5   4        9.55        9.56      1.08 o 
   1   5   4       76.11       70.35      5.27 o 
   2   5   4        2.61        2.34      3.32 o 
   3   5   4       26.59       25.74      6.83 o 
   4   5   4        0.00       -0.59      7.02 o 
  -6   6   4       15.77       21.45      7.41 o 
  -5   6   4        0.53        0.86      0.91 o 
  -4   6   4      140.73      139.46      6.23 o 
  -3   6   4       86.07       84.34      3.44 o 
  -2   6   4        0.05        2.47      1.57 o 
  -1   6   4       33.51       38.09      2.71 o 
   0   6   4      464.27      490.61     11.19 o 
   1   6   4       86.65       79.89      6.34 o 
   2   6   4        0.17       -0.98      3.12 o 
   3   6   4        7.89       11.51      7.61 o 
   4   6   4        0.03       -1.76      4.49 o 
  -6   7   4        0.01        1.37      3.71 o 
  -5   7   4       15.19       21.97      2.85 o 
  -4   7   4        0.20       -0.59      1.05 o 
  -3   7   4       58.79       50.09      3.76 o 
  -2   7   4       69.04       64.69      4.49 o 
  -1   7   4        4.52        1.77      1.72 o 
   0   7   4       27.04       25.61      1.41 o 
   1   7   4        3.06        2.48      1.03 o 
   2   7   4       17.42       18.53      3.90 o 
   3   7   4        3.37        0.20      3.32 o 
  -5   8   4       13.97       14.43      3.28 o 
  -4   8   4       19.65       14.22      2.24 o 
  -3   8   4       92.02       74.49      4.68 o 
  -2   8   4       22.77       19.78      4.88 o 
  -1   8   4        0.03        1.36      2.09 o 
   0   8   4       10.58        8.40      1.56 o 
   1   8   4       25.54       28.68      4.49 o 
   2   8   4       14.66       10.14      3.12 o 
   3   8   4        4.45       -0.39      5.46 o 
  -5   9   4        2.98        1.76      3.51 o 
  -4   9   4        3.94        4.10      3.12 o 
  -3   9   4        3.72        0.35      2.63 o 
  -2   9   4        1.86        3.51      2.24 o 
  -1   9   4      159.75      177.20      8.15 o 
   0   9   4       17.41       18.19      1.30 o 
   1   9   4       17.90       13.74      4.49 o 
   2   9   4        0.63        2.34      3.51 o 
  -4  10   4       20.76       21.45      4.68 o 
  -3  10   4        1.05        6.63      4.29 o 
  -2  10   4       45.92       39.04      5.36 o 
  -1  10   4        0.86       -0.99      2.18 o 
   0  10   4       40.53       39.54      4.50 o 
   1  10   4       46.73       82.69     11.51 o 
  -4  11   4       36.88       41.15      7.02 o 
  -3  11   4        4.83        5.27      4.10 o 
  -2  11   4        2.19        2.73      3.51 o 
  -1  11   4        5.70        2.10      7.90 o 
   0  11   4       29.89       26.72      9.36 o 
   1  11   4       10.48       22.62      8.78 o 
  -3  12   4        0.57        0.20      4.68 o 
  -2  12   4       16.33       18.92      7.22 o 
  -1  12   4        1.62        5.61      5.22 o 
   0  12   4        0.23      -11.51     11.51 o 
   0 -15   5       26.38       24.57      4.88 o 
   1 -15   5        0.03        0.00      7.80 o 
   2 -15   5        0.08        5.46      6.83 o 
  -1 -14   5        6.29        8.19      3.32 o 
   0 -14   5        0.96       -1.44      2.19 o 
   1 -14   5        3.24        6.04      2.62 o 
   2 -14   5        4.40        2.80      7.41 o 
   3 -14   5        1.70        2.34      6.05 o 
  -2 -13   5       37.86       36.67      4.29 o 
  -1 -13   5       17.43       11.51      4.10 o 
   0 -13   5       23.69       18.07      3.71 o 
   1 -13   5       12.63       12.36      6.05 o 
   2 -13   5       24.27       15.53      3.50 o 
   3 -13   5        0.04       -1.66      4.88 o 
   4 -13   5       40.97       46.61     11.31 o 
  -3 -12   5       49.23       48.56      7.02 o 
  -2 -12   5        4.86        5.46      3.32 o 
  -1 -12   5        8.21        9.44      4.68 o 
   0 -12   5        0.40        3.14      2.05 o 
   1 -12   5        8.97        9.12      1.95 o 
   2 -12   5       30.48       27.85      2.89 o 
   3 -12   5        2.94        1.96      5.56 o 
   4 -12   5       10.51       11.60      3.93 o 
  -3 -11   5       13.91       18.33      3.51 o 
  -2 -11   5       36.83       38.62      4.10 o 
  -1 -11   5       32.19       26.33      2.73 o 
   0 -11   5       14.20       12.11      2.06 o 
   1 -11   5       98.61       89.80      5.27 o 
   2 -11   5       98.17      100.73      5.85 o 
   3 -11   5        0.63        3.17      2.58 o 
   4 -11   5        0.00       -1.50      3.13 o 
   5 -11   5       43.39       54.22     11.51 o 
  -4 -10   5        0.16        0.78      4.29 o 
  -3 -10   5       60.32       66.51      4.68 o 
  -2 -10   5        3.22        6.24      2.93 o 
  -1 -10   5       49.23       48.54      3.41 o 
   0 -10   5      250.06      239.46      8.50 o 
   1 -10   5       10.07       12.56      1.97 o 
   2 -10   5       55.15       55.35      2.75 o 
   3 -10   5       85.73       74.45      4.11 o 
   4 -10   5       10.34        7.17      2.91 o 
   5 -10   5        0.25        5.07      7.22 o 
  -4  -9   5       46.54       49.15      6.63 o 
  -3  -9   5        1.67        1.95      2.15 o 
  -2  -9   5       32.50       27.89      3.51 o 
  -1  -9   5        0.71       -0.92      1.30 o 
   0  -9   5        0.33       -1.17      1.17 o 
   1  -9   5      140.08      145.04      8.00 o 
   2  -9   5        1.45        5.54      1.40 o 
   3  -9   5        1.14       -1.72      1.72 o 
   4  -9   5      136.10      141.22      6.66 o 
   5  -9   5        7.45        8.97      5.85 o 
  -4  -8   5       64.73       66.90      4.68 o 
  -3  -8   5        3.13       -1.76      1.76 o 
  -2  -8   5       14.16       10.55      1.83 o 
  -1  -8   5      109.44      113.13      7.41 o 
   0  -8   5        0.00        1.79      1.64 o 
   1  -8   5       96.47       93.49      3.70 o 
   2  -8   5        2.34        2.45      1.40 o 
   3  -8   5      427.72      434.04     11.52 o 
   4  -8   5        4.49        7.96      2.61 o 
   5  -8   5        0.30       -5.46      6.24 o 
  -5  -7   5       75.92       78.99     10.73 o 
  -4  -7   5      119.34      130.67      8.39 o 
  -3  -7   5        0.94        1.76      3.32 o 
  -2  -7   5       55.20       60.91      5.27 o 
  -1  -7   5       87.89       88.74      3.33 o 
   0  -7   5       31.11       27.69      3.90 o 
   1  -7   5       57.42       55.37      2.83 o 
   2  -7   5       39.60       34.16      2.19 o 
   3  -7   5       12.19       14.03      2.00 o 
   4  -7   5       99.18      115.79      5.02 o 
   5  -7   5      115.88      115.37      6.17 o 
  -5  -6   5       47.64       48.37      9.95 o 
  -4  -6   5       44.49       53.63      4.10 o 
  -3  -6   5       86.62       74.11      7.22 o 
  -2  -6   5      135.86      139.78      6.75 o 
  -1  -6   5      132.52      138.43      5.66 o 
   0  -6   5       48.45       49.55      3.12 o 
   1  -6   5      320.85      357.91      8.57 o 
   2  -6   5        0.30        1.20      1.36 o 
   3  -6   5      106.61      122.00      4.33 o 
   4  -6   5        0.72       -1.75      2.19 o 
   5  -6   5        1.27        5.27      3.71 o 
  -5  -5   5        3.76        9.95      4.88 o 
  -4  -5   5        7.27        5.46      1.76 o 
  -3  -5   5        5.06        9.17      3.12 o 
  -2  -5   5       22.60       26.76      2.44 o 
  -1  -5   5      108.66      126.44      4.96 o 
   0  -5   5      137.61      140.07      5.36 o 
   1  -5   5      841.56      899.21     18.96 o 
   2  -5   5      270.74      292.68      9.12 o 
   3  -5   5       34.34       35.91      2.71 o 
   4  -5   5        0.00        1.14      2.34 o 
   5  -5   5        0.97       -0.78      2.93 o 
  -5  -4   5       10.02        9.17      3.71 o 
  -4  -4   5        0.11        0.98      0.78 o 
  -3  -4   5       64.95       72.94      3.71 o 
  -2  -4   5       17.59       19.57      2.73 o 
  -1  -4   5      384.11      433.40     11.00 o 
   0  -4   5      490.41      534.44     32.77 o 
   1  -4   5        0.69       -0.33      0.83 o 
   2  -4   5       69.32       72.94      4.39 o 
   3  -4   5       17.33       19.62      1.86 o 
   4  -4   5        2.27        1.14      1.40 o 
   5  -4   5        0.02       -0.59      2.93 o 
  -6  -3   5       49.69       45.05      9.56 o 
  -5  -3   5        8.54       10.34      3.12 o 
  -4  -3   5       75.84       76.45      2.73 o 
  -3  -3   5       12.70       12.09      1.37 o 
  -2  -3   5      614.02      686.25     15.56 o 
  -1  -3   5      849.44      924.36     24.13 o 
   0  -3   5      127.72      130.90      3.24 o 
   1  -3   5       45.31       49.48      1.77 o 
   2  -3   5      149.26      160.37      8.87 o 
   3  -3   5        1.09        1.88      1.12 o 
   4  -3   5        0.91        0.27      1.56 o 
   5  -3   5       16.07       12.73      2.69 o 
  -6  -2   5       59.52       76.84     12.09 o 
  -5  -2   5       83.47       91.27      6.24 o 
  -4  -2   5        6.54        5.66      2.54 o 
  -3  -2   5       16.96       19.50      1.56 o 
  -2  -2   5       10.51       10.22      1.95 o 
  -1  -2   5      169.48      172.16      3.97 o 
   0  -2   5       16.29       18.31      2.63 o 
   1  -2   5        0.03        0.87      1.07 o 
   2  -2   5        6.25        4.23      1.12 o 
   3  -2   5       32.60       31.51      2.34 o 
   4  -2   5       90.88       91.73      4.72 o 
   5  -2   5        7.95        4.34      2.30 o 
  -6  -1   5       76.45       69.82      7.02 o 
  -5  -1   5      102.26      107.27      6.63 o 
  -4  -1   5       54.64       55.39      3.90 o 
  -3  -1   5        1.48        2.54      0.59 o 
  -2  -1   5      739.63      800.75     16.40 o 
  -1  -1   5      173.06      183.96      4.34 o 
   0  -1   5       47.51       53.21      1.97 o 
   1  -1   5      149.66      150.23      5.36 o 
   2  -1   5       22.57       21.59      1.44 o 
   3  -1   5        0.50        1.08      1.18 o 
   4  -1   5        9.37        8.32      1.59 o 
   5  -1   5        0.78        3.20      3.13 o 
  -6   0   5        0.66        4.29      4.49 o 
  -5   0   5        5.14        2.73      2.54 o 
  -4   0   5       25.90       26.91      2.73 o 
  -3   0   5      117.50      111.95      4.10 o 
  -2   0   5       26.86       25.18      1.17 o 
  -1   0   5      174.34      172.76      4.27 o 
   0   0   5        7.93        6.76      0.97 o 
   1   0   5       65.19       62.49      6.34 o 
   2   0   5       18.28       18.46      2.15 o 
   3   0   5       65.19       65.52      4.58 o 
   4   0   5        2.45        0.48      2.33 o 
   5   0   5        3.35        3.90      5.07 o 
  -6   1   5       18.95       30.23      8.00 o 
  -5   1   5      167.98      165.97      8.58 o 
  -4   1   5       71.00       68.46      4.49 o 
  -3   1   5        4.74        4.43      1.17 o 
  -2   1   5       42.55       47.22      1.52 o 
  -1   1   5      479.64      501.25     11.09 o 
   0   1   5       68.65       74.08      3.41 o 
   1   1   5       18.66       20.41      4.00 o 
   2   1   5        0.89        1.51      0.73 o 
   3   1   5       76.83       76.10      4.86 o 
   4   1   5        0.43        0.50      2.89 o 
   5   1   5        0.03       -2.15      6.24 o 
  -6   2   5        0.05       -5.07      5.07 o 
  -5   2   5        5.47        8.78      3.12 o 
  -4   2   5       26.49       26.52      3.32 o 
  -3   2   5       51.21       51.48      2.27 o 
  -2   2   5      203.69      201.25      4.26 o 
  -1   2   5      260.41      277.63      5.95 o 
   0   2   5        0.26        2.28      1.26 o 
   1   2   5       13.20       11.37      1.53 o 
   2   2   5       31.21       30.70      2.44 o 
   3   2   5       38.26       36.58      3.64 o 
   4   2   5      156.85      146.37     21.94 o 
   5   2   5        5.80       -0.98      5.07 o 
  -6   3   5        5.49        5.66      5.85 o 
  -5   3   5       32.93       37.25      4.29 o 
  -4   3   5      534.99      544.35     14.85 o 
  -3   3   5        7.34       10.09      1.27 o 
  -2   3   5       51.86       45.02      1.80 o 
  -1   3   5       51.15       52.07      1.65 o 
   0   3   5        0.48        1.07      0.79 o 
   1   3   5        7.97        9.72      1.17 o 
   2   3   5       33.64       36.38      3.99 o 
   3   3   5       35.05       31.74      4.30 o 
   4   3   5      178.91      158.74     13.07 o 
  -6   4   5        0.00        0.59      4.29 o 
  -5   4   5       63.47       65.53      5.46 o 
  -4   4   5      205.89      229.03      7.64 o 
  -3   4   5      171.09      162.55      5.50 o 
  -2   4   5      124.15      121.36      4.16 o 
  -1   4   5      191.93      192.88      5.08 o 
   0   4   5      220.80      243.19      6.00 o 
   1   4   5       23.86       20.69      1.92 o 
   2   4   5        1.03        4.92      2.67 o 
   3   4   5       76.60       74.17      6.67 o 
   4   4   5       12.06       14.04      6.63 o 
  -6   5   5        7.26        7.22      4.88 o 
  -5   5   5        0.02       -3.90      3.90 o 
  -4   5   5      104.65      102.76      5.66 o 
  -3   5   5      220.81      207.47      6.20 o 
  -2   5   5        7.51        6.31      5.36 o 
  -1   5   5       64.65       66.38      6.14 o 
   0   5   5       46.36       47.08      2.19 o 
   1   5   5       21.58       22.52      1.98 o 
   2   5   5        2.11        1.16      2.55 o 
   3   5   5        1.16        3.12      4.10 o 
   4   5   5       38.07       50.71     11.12 o 
  -6   6   5        9.86        4.10      5.85 o 
  -5   6   5        0.49        3.92      2.13 o 
  -4   6   5      114.59       90.56      4.86 o 
  -3   6   5      111.48      101.57      3.96 o 
  -2   6   5       18.81       15.38      3.08 o 
  -1   6   5       28.13       21.25      2.80 o 
   0   6   5        1.88        1.57      1.95 o 
   1   6   5        6.21        7.64      2.05 o 
   2   6   5       47.05       39.79      6.83 o 
   3   6   5        0.58        1.76      4.49 o 
  -5   7   5       28.62       43.23      5.95 o 
  -4   7   5        0.20        2.11      1.30 o 
  -3   7   5      101.94      111.22      6.62 o 
  -2   7   5       26.98       31.42      3.55 o 
  -1   7   5       10.08       10.41      2.81 o 
   0   7   5        9.17        9.89      1.46 o 
   1   7   5      223.66      236.79      9.06 o 
   2   7   5       23.42       21.65      6.05 o 
   3   7   5        0.92        4.88      4.29 o 
  -5   8   5        0.37       -2.73      2.73 o 
  -4   8   5       21.10       21.39      3.32 o 
  -3   8   5        0.96       -0.90      3.02 o 
  -2   8   5       30.17       32.22      4.63 o 
  -1   8   5       72.60       71.92      5.51 o 
   0   8   5        4.22        3.27      0.98 o 
   1   8   5        1.63        2.54      1.38 o 
   2   8   5        0.00       -2.34      2.34 o 
  -5   9   5       66.34       67.48      8.97 o 
  -4   9   5       10.74       12.87      5.46 o 
  -3   9   5        8.24        0.78      3.71 o 
  -2   9   5       85.78       68.33      5.86 o 
  -1   9   5       14.87       12.92      3.46 o 
   0   9   5        0.11        1.05      1.46 o 
   1   9   5        0.54       -0.20      1.95 o 
  -4  10   5        1.04       -4.10      4.88 o 
  -3  10   5        9.89        9.56      5.46 o 
  -2  10   5        4.69        1.37      4.29 o 
  -1  10   5        0.42       -2.70      3.33 o 
   0  10   5       52.53       56.17     10.73 o 
   1  10   5        8.22       20.48      9.56 o 
  -2  11   5        0.01       -6.05      8.19 o 
  -1  11   5       15.53        7.53      5.59 o 
   0  11   5        0.99        9.17      7.22 o 
  -2  12   5        1.97        0.39      7.61 o 
   0 -15   6        1.13       -3.32      3.51 o 
   1 -15   6       40.54       50.71      6.83 o 
   2 -15   6        2.50       -1.76      6.05 o 
  -1 -14   6        0.00        2.54      3.51 o 
   0 -14   6        2.80        3.22      3.03 o 
   1 -14   6       30.87       31.23      4.07 o 
   2 -14   6        1.05        6.28      4.63 o 
   3 -14   6        3.35        7.61      6.44 o 
  -2 -13   6        6.44        2.15      4.49 o 
  -1 -13   6        2.00        4.44      3.05 o 
   0 -13   6       10.17       10.72      2.82 o 
   1 -13   6        0.46        7.22      2.47 o 
   2 -13   6        2.59        0.46      2.20 o 
   3 -13   6        9.77       10.18      4.33 o 
   4 -13   6        3.65       12.48      8.00 o 
  -3 -12   6       76.03       59.29     11.12 o 
  -2 -12   6       25.49       20.48      4.29 o 
  -1 -12   6       85.96       80.03      5.18 o 
   0 -12   6       40.28       32.01      3.64 o 
   1 -12   6       25.81       20.11      2.76 o 
   2 -12   6       11.79        9.06      2.63 o 
   3 -12   6       22.22       22.01      4.16 o 
   4 -12   6        0.00        0.91     11.02 o 
  -3 -11   6       37.53       37.45      4.88 o 
  -2 -11   6      118.21      123.84      8.00 o 
  -1 -11   6       22.19       21.37      4.58 o 
   0 -11   6        6.72        5.89      2.03 o 
   1 -11   6        0.01       -0.92      1.66 o 
   2 -11   6        8.12        8.21      4.68 o 
   3 -11   6       16.40       15.87      3.42 o 
   4 -11   6        0.18       -2.97      3.66 o 
  -4 -10   6       86.20       88.93      7.80 o 
  -3 -10   6      132.21      162.46      9.95 o 
  -2 -10   6       62.58       56.88      4.29 o 
  -1 -10   6       74.33       69.30      3.96 o 
   0 -10   6       18.69       16.77      2.48 o 
   1 -10   6       10.02        9.83      5.17 o 
   2 -10   6      120.34      123.28      8.68 o 
   3 -10   6      102.57       95.32      5.43 o 
   4 -10   6        4.64        3.42      4.97 o 
   5 -10   6        0.00       -5.85      6.24 o 
  -4  -9   6        0.24       -2.15      2.15 o 
  -3  -9   6        0.00       -0.59      2.15 o 
  -2  -9   6      134.63      142.85      6.75 o 
  -1  -9   6       17.72       16.83      2.06 o 
   0  -9   6       46.09       41.74      2.85 o 
   1  -9   6      350.41      349.16     21.36 o 
   2  -9   6       20.26       22.00      3.61 o 
   3  -9   6      111.08      107.34      8.68 o 
   4  -9   6       90.63       82.51      6.14 o 
   5  -9   6        8.46        4.29      3.71 o 
  -4  -8   6       82.84       86.40      6.24 o 
  -3  -8   6       79.15       80.74      8.97 o 
  -2  -8   6        7.86        7.55      4.29 o 
  -1  -8   6       22.26       21.09      2.01 o 
   0  -8   6        2.29        1.32      3.02 o 
   1  -8   6        1.98        1.63      1.15 o 
   2  -8   6      193.89      196.25      8.87 o 
   3  -8   6        9.00        5.99      2.24 o 
   4  -8   6       12.21       11.68      3.31 o 
   5  -8   6       70.06       80.35      7.02 o 
  -5  -7   6        0.72        3.12      7.02 o 
  -4  -7   6        2.20        2.15      1.95 o 
  -3  -7   6       96.47       78.21      8.19 o 
  -2  -7   6       10.54       14.45      2.30 o 
  -1  -7   6       56.33       60.94      3.93 o 
   0  -7   6      148.87      144.24      9.56 o 
   1  -7   6       11.65       14.77      1.68 o 
   2  -7   6       18.48       16.90      2.42 o 
   3  -7   6       11.51       10.87      2.51 o 
   4  -7   6      162.28      163.47     13.16 o 
   5  -7   6        0.12        3.51      5.27 o 
  -5  -6   6        0.67        3.32      5.85 o 
  -4  -6   6      107.78      110.00      5.27 o 
  -3  -6   6      210.21      232.09     17.55 o 
  -2  -6   6        6.27        4.80      1.69 o 
  -1  -6   6       50.57       47.08      2.48 o 
   0  -6   6      207.72      209.58     15.02 o 
   1  -6   6       78.60       78.79      6.24 o 
   2  -6   6        8.28        9.32      1.95 o 
   3  -6   6        4.16        4.43      1.95 o 
   4  -6   6        3.75        2.90      2.13 o 
   5  -6   6       37.73       29.45      8.58 o 
  -5  -5   6       16.06       19.70      3.12 o 
  -4  -5   6       83.57       88.15      4.10 o 
  -3  -5   6       91.18      110.78      5.27 o 
  -2  -5   6      151.76      173.26      6.27 o 
  -1  -5   6      234.08      247.63      9.75 o 
   0  -5   6      347.09      345.21     12.19 o 
   1  -5   6       62.00       63.11      3.32 o 
   2  -5   6      131.63      130.78      3.79 o 
   3  -5   6        1.91        5.55      1.64 o 
   4  -5   6       35.48       33.86      3.72 o 
   5  -5   6        1.84       -2.73      3.32 o 
  -5  -4   6        0.07        3.51      2.73 o 
  -4  -4   6       18.55       19.50      1.56 o 
  -3  -4   6       66.13       65.73      3.12 o 
  -2  -4   6        6.49        5.17      1.30 o 
  -1  -4   6       14.96       15.53      1.52 o 
   0  -4   6      115.96      121.38      3.30 o 
   1  -4   6       87.02       82.90      7.51 o 
   2  -4   6      333.38      362.44      9.03 o 
   3  -4   6      113.97      112.81      4.13 o 
   4  -4   6       16.20       15.09      2.44 o 
   5  -4   6        1.43       -1.95      4.19 o 
  -6  -3   6       62.40       47.00     12.29 o 
  -5  -3   6        9.24       12.48      3.51 o 
  -4  -3   6       12.84       12.29      0.98 o 
  -3  -3   6        1.59        2.34      0.98 o 
  -2  -3   6       25.02       30.38      1.78 o 
  -1  -3   6        6.70        5.77      1.03 o 
   0  -3   6      561.30      578.10     11.88 o 
   1  -3   6      111.93      122.13      4.10 o 
   2  -3   6        5.20        3.77      1.17 o 
   3  -3   6       30.06       27.51      2.13 o 
   4  -3   6        0.76       -1.19      1.51 o 
   5  -3   6        0.63       -0.15      2.83 o 
  -6  -2   6        0.04        7.22      6.05 o 
  -5  -2   6      130.32      137.50      9.17 o 
  -4  -2   6        5.17        0.20      1.76 o 
  -3  -2   6      170.38      184.30      7.22 o 
  -2  -2   6        0.39        0.83      0.88 o 
  -1  -2   6      976.02     1093.86     23.77 o 
   0  -2   6      516.13      568.35     13.35 o 
   1  -2   6       33.94       39.18      5.56 o 
   2  -2   6       66.01       73.79      3.24 o 
   3  -2   6       25.95       28.74      2.44 o 
   4  -2   6        1.19        1.31      1.85 o 
   5  -2   6        1.12        0.43      3.89 o 
  -6  -1   6       69.84       66.90      6.44 o 
  -5  -1   6       90.57       94.20      6.83 o 
  -4  -1   6      168.76      174.36      7.80 o 
  -3  -1   6       26.05       28.67      1.76 o 
  -2  -1   6       18.57       25.48      1.56 o 
  -1  -1   6        3.43        3.22      0.79 o 
   0  -1   6      190.77      200.84      8.09 o 
   1  -1   6        0.93        1.31      1.41 o 
   2  -1   6        5.13        6.57      1.26 o 
   3  -1   6        2.43        2.07      1.38 o 
   4  -1   6       17.35       10.71      3.12 o 
   5  -1   6       27.91       22.62      7.41 o 
  -6   0   6        2.32        4.29      8.19 o 
  -5   0   6      154.21      145.88      8.39 o 
  -4   0   6      334.55      361.00     15.80 o 
  -3   0   6      141.95      138.99      3.93 o 
  -2   0   6        2.05        1.51      0.75 o 
  -1   0   6     1017.72     1053.84     31.59 o 
   0   0   6       90.83       85.11      2.75 o 
   1   0   6        0.27        1.86      1.20 o 
   2   0   6       55.11       52.50      2.44 o 
   3   0   6        2.25        1.42      1.08 o 
   4   0   6        0.12        1.39      3.42 o 
   5   0   6        0.92        3.51      5.27 o 
  -6   1   6        0.56        0.00      4.88 o 
  -5   1   6       12.07        5.66      3.32 o 
  -4   1   6        4.95       10.14      2.54 o 
  -3   1   6       25.70       24.41      1.36 o 
  -2   1   6      256.29      272.99      6.34 o 
  -1   1   6        3.57        2.63      2.05 o 
   0   1   6       32.73       30.96      1.86 o 
   1   1   6       16.21       19.72      2.16 o 
   2   1   6       24.06       22.71      1.65 o 
   3   1   6        2.98        1.88      3.41 o 
   4   1   6       53.00       48.97      8.48 o 
  -6   2   6        3.66        7.02      7.02 o 
  -5   2   6       18.46       17.16      3.90 o 
  -4   2   6      322.24      331.75     13.26 o 
  -3   2   6       49.64       50.76      2.27 o 
  -2   2   6        8.13        7.75      0.98 o 
  -1   2   6       19.08       20.81      1.17 o 
   0   2   6       52.18       46.25      2.56 o 
   1   2   6       19.82       21.14      2.09 o 
   2   2   6        0.05       -0.54      1.07 o 
   3   2   6       12.95       11.09      4.10 o 
   4   2   6       54.05       52.46     11.31 o 
  -6   3   6        2.31        8.19      5.66 o 
  -5   3   6        2.21        0.20      3.12 o 
  -4   3   6        0.05       -0.90      0.97 o 
  -3   3   6        2.01        2.83      1.08 o 
  -2   3   6       33.79       35.90      1.38 o 
  -1   3   6       98.36       97.06      2.90 o 
   0   3   6       74.09       78.47      2.82 o 
   1   3   6        0.79        0.13      1.03 o 
   2   3   6        0.86       -0.80      1.67 o 
   3   3   6       37.11       25.66      5.45 o 
   4   3   6       34.98       23.99      6.83 o 
  -6   4   6        2.97       -1.56      4.88 o 
  -5   4   6        5.26        0.59      2.54 o 
  -4   4   6       89.18       87.09      4.44 o 
  -3   4   6      465.41      481.78     12.70 o 
  -2   4   6        5.50        4.64      1.27 o 
  -1   4   6       46.33       46.62      2.16 o 
   0   4   6        8.45        9.15      1.76 o 
   1   4   6        0.19        0.08      1.03 o 
   2   4   6        0.64        5.59      3.13 o 
   3   4   6        1.49       -2.34      4.29 o 
   4   4   6        4.14        5.07      9.36 o 
  -6   5   6        8.51        1.95      4.49 o 
  -5   5   6        0.35       -0.10      1.46 o 
  -4   5   6       72.50       68.34      3.47 o 
  -3   5   6      238.53      254.49     10.92 o 
  -2   5   6      189.09      207.68     18.24 o 
  -1   5   6       82.69       91.41      4.39 o 
   0   5   6       73.12       78.56      5.66 o 
   1   5   6      123.92      123.52      5.08 o 
   2   5   6        7.05        2.66      3.30 o 
   3   5   6        0.01        7.22      6.05 o 
  -6   6   6       20.84       19.89      5.85 o 
  -5   6   6       18.37       19.56      5.17 o 
  -4   6   6        0.35        1.22      1.10 o 
  -3   6   6      135.84      142.22      5.63 o 
  -2   6   6      331.18      331.10     13.43 o 
  -1   6   6        2.78       -1.67      1.91 o 
   0   6   6       16.62       15.72      3.71 o 
   1   6   6        3.70        1.09      1.40 o 
   2   6   6        9.62        4.88      3.12 o 
   3   6   6        0.36        1.95      6.63 o 
  -5   7   6       16.11       12.14      3.32 o 
  -4   7   6        0.86        1.96      2.63 o 
  -3   7   6      144.77      116.24      7.26 o 
  -2   7   6       46.32       42.68      5.28 o 
  -1   7   6        2.05        3.43      3.02 o 
   0   7   6        5.78        6.18      1.12 o 
   1   7   6        7.15        5.66      1.79 o 
   2   7   6        0.96        1.37      3.90 o 
  -4   8   6       33.57       37.06      6.44 o 
  -3   8   6        1.40        3.52      5.56 o 
  -2   8   6       60.86       60.73      5.80 o 
  -1   8   6        2.01        2.72      3.44 o 
   0   8   6       10.63        9.80      4.58 o 
   1   8   6        1.00        3.90      2.54 o 
   2   8   6       84.68       84.06      8.19 o 
  -4   9   6        2.36        6.24      6.83 o 
  -3   9   6       14.30       18.92      5.66 o 
  -2   9   6        3.70        5.70      3.84 o 
  -1   9   6        9.31        8.37      3.70 o 
   0   9   6       56.18       55.11      5.91 o 
   1   9   6        3.72        9.56      7.22 o 
  -4  10   6       45.62       64.36      9.36 o 
  -3  10   6        3.22        8.78      6.24 o 
  -2  10   6        1.58       -3.12      6.05 o 
  -1  10   6       56.07       57.40     12.58 o 
   0  10   6        3.70        1.56      7.80 o 
  -3  11   6        0.05       -2.54      6.44 o 
  -2  11   6       10.18       -2.93      6.63 o 
  -1  11   6        4.58       -0.20      7.41 o 
   0 -15   7        0.03        0.98      3.90 o 
   1 -15   7       13.48       27.89      5.46 o 
   2 -15   7        0.02       -5.66      5.85 o 
  -1 -14   7        0.08        8.39      4.10 o 
   0 -14   7       12.65       13.84      3.69 o 
   1 -14   7        6.28        8.19      5.17 o 
   2 -14   7       33.87       50.69      5.19 o 
   3 -14   7        2.99        8.58      7.41 o 
  -2 -13   7        3.30        5.85      3.71 o 
  -1 -13   7        0.12        0.80      3.19 o 
   0 -13   7        0.86        3.59      2.27 o 
   1 -13   7        8.78        8.82      2.86 o 
   2 -13   7       21.25       21.58      3.50 o 
   3 -13   7        0.87        4.96      3.90 o 
  -3 -12   7        6.63        0.00      4.29 o 
  -2 -12   7       14.85       13.46      3.71 o 
  -1 -12   7        5.77        0.90      2.71 o 
   0 -12   7        0.56       -0.38      2.13 o 
   1 -12   7       10.57        9.53      2.81 o 
   2 -12   7        0.81       -2.13      2.13 o 
   3 -12   7        1.82        5.19      3.72 o 
   4 -12   7        9.13        3.32      6.24 o 
  -3 -11   7       12.41        7.22      3.90 o 
  -2 -11   7      145.96      145.32      8.27 o 
  -1 -11   7       52.03       57.45      4.22 o 
   0 -11   7      112.52       92.97      6.34 o 
   1 -11   7       84.25       74.35      4.10 o 
   2 -11   7        9.28        9.97      2.83 o 
   3 -11   7        5.08        6.18      6.92 o 
   4 -11   7       18.37       18.14      6.44 o 
  -4 -10   7        2.10        3.90      5.46 o 
  -3 -10   7        7.61        2.34      3.90 o 
  -2 -10   7       74.80       79.62      4.99 o 
  -1 -10   7      173.61      163.94      7.67 o 
   0 -10   7       46.50       44.23      3.61 o 
   1 -10   7        0.01        1.47      1.68 o 
   2 -10   7        3.39        4.17      1.62 o 
   3 -10   7       18.22       18.54      3.25 o 
   4 -10   7        2.48        0.78      4.68 o 
  -4  -9   7       13.88       18.53      3.32 o 
  -3  -9   7      215.89      250.22     12.29 o 
  -2  -9   7      270.55      300.69     12.08 o 
  -1  -9   7      130.98      124.20      9.65 o 
   0  -9   7      110.00      108.10      4.43 o 
   1  -9   7        9.69        8.48      1.73 o 
   2  -9   7        0.89       -0.85      2.44 o 
   3  -9   7       59.08       61.74      5.56 o 
   4  -9   7       63.09       64.75      6.83 o 
   5  -9   7        4.30        4.29      6.05 o 
  -4  -8   7      110.09      110.78      6.63 o 
  -3  -8   7        3.40        4.68      3.90 o 
  -2  -8   7        0.97       -0.65      4.39 o 
  -1  -8   7      203.17      202.76      6.55 o 
   0  -8   7       36.22       32.95      3.61 o 
   1  -8   7       25.28       22.84      2.23 o 
   2  -8   7      289.51      288.87      9.75 o 
   3  -8   7       13.28       12.75      2.81 o 
   4  -8   7       94.81       99.27      8.00 o 
   5  -8   7       53.71       55.00     10.73 o 
  -5  -7   7       17.55       13.46      7.22 o 
  -4  -7   7      107.78      102.59      5.07 o 
  -3  -7   7      258.12      268.75     13.65 o 
  -2  -7   7       81.37       84.02      4.21 o 
  -1  -7   7       14.68       15.15      1.87 o 
   0  -7   7        6.95        5.27      1.26 o 
   1  -7   7        1.98        2.97      1.36 o 
   2  -7   7        1.51        3.54      6.73 o 
   3  -7   7      141.58      151.23      7.22 o 
   4  -7   7       18.92       24.79      7.12 o 
   5  -7   7       15.03       17.94      7.61 o 
  -5  -6   7       49.54       59.29     10.53 o 
  -4  -6   7        7.33        3.90      2.15 o 
  -3  -6   7       10.90       12.71      1.98 o 
  -2  -6   7       92.74       87.45      4.68 o 
  -1  -6   7       30.08       31.83      3.22 o 
   0  -6   7       85.17       79.54      9.36 o 
   1  -6   7       95.32       85.75      3.28 o 
   2  -6   7       46.34       54.14      6.63 o 
   3  -6   7        0.01       -0.64      1.96 o 
   4  -6   7       16.50       16.60      2.93 o 
   5  -6   7       47.05       30.23      9.17 o 
  -5  -5   7       17.91       13.85      4.10 o 
  -4  -5   7        0.14       -0.39      2.15 o 
  -3  -5   7       73.39       70.52      3.43 o 
  -2  -5   7      273.23      283.07      8.50 o 
  -1  -5   7       13.65       11.80      2.34 o 
   0  -5   7        8.67        5.78      1.50 o 
   1  -5   7      259.76      274.85      6.02 o 
   2  -5   7       83.48       87.68      3.65 o 
   3  -5   7        0.09       -0.33      1.40 o 
   4  -5   7        0.00       -1.44      1.95 o 
   5  -5   7        0.82        0.20      3.71 o 
  -5  -4   7       47.68       51.49      5.66 o 
  -4  -4   7       13.76        9.17      1.76 o 
  -3  -4   7      109.41      104.53      4.31 o 
  -2  -4   7       95.49      100.96      3.74 o 
  -1  -4   7      251.44      278.91      7.73 o 
   0  -4   7      144.34      143.29      4.14 o 
   1  -4   7      292.85      300.92      7.38 o 
   2  -4   7       28.11       26.42      2.19 o 
   3  -4   7       37.46       39.59      2.75 o 
   4  -4   7        1.21        1.40      2.01 o 
   5  -4   7        8.91        8.87      3.13 o 
  -6  -3   7       32.45       32.18     10.53 o 
  -5  -3   7       29.74       31.20      4.29 o 
  -4  -3   7        0.94        0.98      0.98 o 
  -3  -3   7       78.05       82.67      8.39 o 
  -2  -3   7      144.06      151.00      4.54 o 
  -1  -3   7        0.46        1.01      1.03 o 
   0  -3   7       10.35       13.95      1.52 o 
   1  -3   7       27.78       25.35      1.72 o 
   2  -3   7       17.95       19.01      1.86 o 
   3  -3   7      131.79      134.67     13.16 o 
   4  -3   7       37.10       30.73      4.88 o 
   5  -3   7        7.63       16.38      8.00 o 
  -6  -2   7        2.04       -0.39      6.44 o 
  -5  -2   7      148.98      149.00      8.78 o 
  -4  -2   7       22.34       21.65      3.12 o 
  -3  -2   7       36.75       32.70      5.75 o 
  -2  -2   7        1.36        1.70      0.94 o 
  -1  -2   7       16.19       22.52      1.44 o 
   0  -2   7        1.79        4.06      1.12 o 
   1  -2   7      250.94      259.69      8.15 o 
   2  -2   7        8.03        6.32      1.56 o 
   3  -2   7        1.41        1.59      1.48 o 
   4  -2   7       12.07        9.02      2.38 o 
   5  -2   7        0.33        2.15      6.44 o 
  -6  -1   7        1.93        2.34      5.46 o 
  -5  -1   7        0.17        3.71      3.32 o 
  -4  -1   7      226.26      242.03     10.53 o 
  -3  -1   7        1.39        1.44      2.05 o 
  -2  -1   7      163.13      162.73      4.08 o 
  -1  -1   7        4.51        7.24      1.46 o 
   0  -1   7      714.62      759.74     17.16 o 
   1  -1   7      153.76      157.75      6.05 o 
   2  -1   7        8.31        7.81      1.40 o 
   3  -1   7       17.06       18.01      1.91 o 
   4  -1   7        4.87        0.64      1.95 o 
  -6   0   7        0.64       -5.27      5.27 o 
  -5   0   7      141.74      148.42      9.56 o 
  -4   0   7       97.84      100.64      6.24 o 
  -3   0   7      280.42      289.01      6.89 o 
  -2   0   7       99.12       96.66      3.00 o 
  -1   0   7       42.38       52.36      3.02 o 
   0   0   7        7.39        5.15      1.26 o 
   1   0   7      103.64      103.52      4.78 o 
   2   0   7        0.06        0.88      0.90 o 
   3   0   7        5.32        2.63      1.44 o 
   4   0   7        3.80        0.86      3.69 o 
  -6   1   7        3.19        7.02      6.24 o 
  -5   1   7       12.57        9.17      3.12 o 
  -4   1   7      222.71      207.90      9.56 o 
  -3   1   7      704.43      733.63     28.67 o 
  -2   1   7      173.05      182.33      5.05 o 
  -1   1   7       30.27       28.49      1.50 o 
   0   1   7      532.99      552.10     15.67 o 
   1   1   7       19.58       14.98      1.94 o 
   2   1   7        0.02       -0.39      1.56 o 
   3   1   7       17.20       14.06      1.66 o 
   4   1   7        2.41       -3.51      5.46 o 
  -6   2   7       13.44       10.34      5.66 o 
  -5   2   7        0.13       -0.78      3.32 o 
  -4   2   7       35.27       40.06      3.22 o 
  -3   2   7        1.70        1.04      0.83 o 
  -2   2   7       22.58       19.88      1.27 o 
  -1   2   7      164.97      176.80      6.83 o 
   0   2   7        0.31        2.15      1.44 o 
   1   2   7        2.86        1.49      2.24 o 
   2   2   7       10.27       11.63      1.17 o 
   3   2   7        2.76        2.89      3.10 o 
   4   2   7        1.51       -2.34      5.27 o 
  -6   3   7       16.20        8.97      7.22 o 
  -5   3   7       13.32        8.58      3.71 o 
  -4   3   7       13.32       16.23      1.92 o 
  -3   3   7      477.48      508.36     14.72 o 
  -2   3   7       16.58       18.99      1.30 o 
  -1   3   7        1.75        1.04      1.46 o 
   0   3   7        5.25        5.11      1.24 o 
   1   3   7        2.45        1.93      1.15 o 
   2   3   7        4.97        4.01      0.75 o 
   3   3   7        0.25       -2.15      4.10 o 
   4   3   7       12.30        5.66      6.63 o 
  -6   4   7        7.82        6.44      6.44 o 
  -5   4   7        0.13       -0.39      2.73 o 
  -4   4   7       16.81       18.14      1.97 o 
  -3   4   7       18.41       18.64      1.90 o 
  -2   4   7       11.16       12.54      1.27 o 
  -1   4   7        6.02        5.81      1.37 o 
   0   4   7       37.85       39.97      2.39 o 
   1   4   7       13.68       12.53      3.51 o 
   2   4   7        0.00       -0.46      4.58 o 
   3   4   7        0.01        2.34      3.90 o 
  -6   5   7       38.91       43.30      9.95 o 
  -5   5   7        3.57        1.60      1.44 o 
  -4   5   7        0.42       -0.30      1.22 o 
  -3   5   7      173.89      161.44      6.41 o 
  -2   5   7      171.92      173.44      8.64 o 
  -1   5   7        5.29        5.68      1.10 o 
   0   5   7       20.96       22.31      4.88 o 
   1   5   7        1.45        0.76      1.22 o 
   2   5   7        0.15       -0.98      3.51 o 
   3   5   7        0.00       -3.12      4.10 o 
  -5   6   7        4.53        2.34      2.73 o 
  -4   6   7        0.15       -0.09      1.48 o 
  -3   6   7       29.25       26.22      3.78 o 
  -2   6   7      131.75      146.18      8.39 o 
  -1   6   7      103.14       97.95      7.03 o 
   0   6   7       37.12       44.75      4.49 o 
   1   6   7       16.68       14.44      2.21 o 
   2   6   7       64.07       52.66      5.85 o 
  -4   7   7       27.31       26.33      5.07 o 
  -3   7   7        2.60        3.04      3.09 o 
  -2   7   7       89.34       87.74      6.21 o 
  -1   7   7      246.32      263.74     15.10 o 
   0   7   7        5.35        4.02      1.13 o 
   1   7   7        4.29        2.73      2.15 o 
   2   7   7        0.51       -6.44      6.44 o 
  -4   8   7       16.15       12.48      4.68 o 
  -3   8   7        1.01        0.59      3.71 o 
  -2   8   7      110.23       96.17      8.11 o 
  -1   8   7       19.33       14.63      4.54 o 
   0   8   7        0.55        5.77      4.22 o 
   1   8   7        1.04        9.75     10.92 o 
  -4   9   7       38.66       32.37      8.58 o 
  -3   9   7       26.51       25.94     10.34 o 
  -2   9   7        0.84       -4.29      7.61 o 
  -1   9   7       27.74       31.78      5.71 o 
   0   9   7        0.11       -4.10      6.83 o 
   1   9   7        4.93        1.37      9.75 o 
  -3  10   7        5.00        7.80      9.17 o 
  -2  10   7        6.11        8.19      7.80 o 
  -1  10   7        1.37        0.00      6.63 o 
   1 -15   8        0.34        1.95      4.68 o 
  -1 -14   8        0.66        5.07      4.49 o 
   0 -14   8       18.83       19.50      4.88 o 
   1 -14   8        0.91        1.39      2.75 o 
   2 -14   8       23.38       27.25      7.61 o 
  -2 -13   8        5.44        0.59      3.90 o 
  -1 -13   8       13.62       16.58      5.85 o 
   0 -13   8        0.79        2.19      2.49 o 
   1 -13   8        6.99        4.38      2.89 o 
   2 -13   8       12.65       13.17      3.55 o 
   3 -13   8       17.96       18.53      9.17 o 
  -3 -12   8        4.12        1.95      4.29 o 
  -2 -12   8        0.18        0.00      3.12 o 
  -1 -12   8        1.63        5.10      2.81 o 
   0 -12   8        7.87        3.82      3.12 o 
   1 -12   8        2.60        3.62      2.24 o 
   2 -12   8       16.07       12.90      3.25 o 
   3 -12   8        9.50       13.65      8.19 o 
   4 -12   8        0.14        1.95      6.44 o 
  -3 -11   8        6.93        3.71      4.10 o 
  -2 -11   8       22.05       21.44      3.73 o 
  -1 -11   8       58.88       50.15      3.60 o 
   0 -11   8        3.96        0.84      2.83 o 
   1 -11   8        0.59        0.86      1.87 o 
   2 -11   8        6.00        5.11      2.56 o 
   3 -11   8        5.65        1.54      5.66 o 
   4 -11   8        1.26        3.12      8.00 o 
  -4 -10   8        4.46        3.12      3.12 o 
  -3 -10   8        0.43        2.73      2.93 o 
  -2 -10   8       44.55       36.50      3.21 o 
  -1 -10   8      195.38      203.23      7.85 o 
   0 -10   8       78.09       78.49      4.22 o 
   1 -10   8       98.55       88.44      8.09 o 
   2 -10   8      110.07      101.93      5.00 o 
   3 -10   8        0.09       -0.10      4.78 o 
   4 -10   8        0.04       -3.71      4.88 o 
  -4  -9   8        5.38        8.39      5.46 o 
  -3  -9   8        7.65        7.80      3.51 o 
  -2  -9   8        7.68        7.05      2.38 o 
  -1  -9   8      137.85      156.54      6.35 o 
   0  -9   8      164.56      152.44      8.19 o 
   1  -9   8       47.30       49.51      3.12 o 
   2  -9   8        7.90        7.53      2.15 o 
   3  -9   8       16.22       25.62      3.98 o 
   4  -9   8       28.36       21.06      6.05 o 
  -4  -8   8       34.45       47.20      8.39 o 
  -3  -8   8       40.95       34.23      4.29 o 
  -2  -8   8      409.39      428.26     14.56 o 
  -1  -8   8      442.87      466.67     15.96 o 
   0  -8   8      168.70      149.38      5.07 o 
   1  -8   8      155.13      164.05      8.58 o 
   2  -8   8        6.96        7.05      2.11 o 
   3  -8   8        4.23        4.47      2.71 o 
   4  -8   8       13.72       15.02      6.83 o 
  -5  -7   8       23.90       22.62      8.19 o 
  -4  -7   8       28.16       33.55      4.49 o 
  -3  -7   8      213.81      224.24      8.11 o 
  -2  -7   8        8.17        6.11      1.83 o 
  -1  -7   8        2.34        4.03      1.83 o 
   0  -7   8      212.48      214.50     13.36 o 
   1  -7   8       43.66       40.32      2.77 o 
   2  -7   8        7.16        4.65      4.97 o 
   3  -7   8      137.11      145.97      7.27 o 
   4  -7   8        1.79        5.66      4.10 o 
   5  -7   8       46.87       43.30      7.80 o 
  -5  -6   8        6.01       12.09      4.49 o 
  -4  -6   8       44.35       44.66      4.10 o 
  -3  -6   8      271.23      269.74      9.62 o 
  -2  -6   8      549.29      575.77     15.08 o 
  -1  -6   8       45.27       53.95      7.80 o 
   0  -6   8       11.23       16.83      5.36 o 
   1  -6   8        3.35        3.20      1.69 o 
   2  -6   8        0.13        0.56      2.05 o 
   3  -6   8        0.74        1.91      1.83 o 
   4  -6   8       60.72       75.28      6.24 o 
  -5  -5   8        1.85        2.15      3.90 o 
  -4  -5   8      134.30      136.72      6.63 o 
  -3  -5   8       31.05       35.49      3.10 o 
  -2  -5   8      128.14      135.09      8.48 o 
  -1  -5   8       62.28       55.24      3.80 o 
   0  -5   8       45.65       41.69      5.56 o 
   1  -5   8       40.60       40.86      2.19 o 
   2  -5   8       38.84       37.67      6.34 o 
   3  -5   8       44.63       42.93      3.30 o 
   4  -5   8        1.71        5.22      2.52 o 
  -5  -4   8       19.98       28.86      5.46 o 
  -4  -4   8       48.22       49.93      3.71 o 
  -3  -4   8        0.55        0.92      3.51 o 
  -2  -4   8       14.10       16.02      1.87 o 
  -1  -4   8      174.93      183.41      4.96 o 
   0  -4   8        7.96        9.70      1.52 o 
   1  -4   8        2.56        3.45      1.76 o 
   2  -4   8      150.97      158.52      5.05 o 
   3  -4   8       52.18       60.09      3.50 o 
   4  -4   8        0.02        2.57      2.25 o 
   5  -4   8        0.20        5.66      6.05 o 
  -5  -3   8       10.87        8.19      4.29 o 
  -4  -3   8      119.14      128.33      6.05 o 
  -3  -3   8        3.07        4.29      1.43 o 
  -2  -3   8      107.01      101.59      5.36 o 
  -1  -3   8       29.65       33.06      1.87 o 
   0  -3   8      186.10      199.97      6.14 o 
   1  -3   8       24.47       22.28      1.83 o 
   2  -3   8      157.58      167.56      6.34 o 
   3  -3   8        2.79        4.76      1.78 o 
   4  -3   8        8.57        9.71      2.92 o 
  -6  -2   8        1.97        2.54      6.24 o 
  -5  -2   8       96.43       94.59      6.63 o 
  -4  -2   8       37.53       37.64      2.54 o 
  -3  -2   8       12.22       13.94      1.65 o 
  -2  -2   8      175.33      195.27      5.02 o 
  -1  -2   8      134.85      137.79      3.94 o 
   0  -2   8        0.13        2.24      1.38 o 
   1  -2   8       13.45       13.49      3.61 o 
   2  -2   8        1.84        3.66      1.55 o 
   3  -2   8        0.23       -0.06      1.41 o 
   4  -2   8       50.54       51.78      6.05 o 
  -6  -1   8        6.56        6.05      6.83 o 
  -5  -1   8        0.66        2.15      2.73 o 
  -4  -1   8      273.51      258.61      9.95 o 
  -3  -1   8       63.06       60.75      2.48 o 
  -2  -1   8       82.88       72.47      2.67 o 
  -1  -1   8        0.25        0.88      1.10 o 
   0  -1   8       53.95       59.86      2.58 o 
   1  -1   8        0.01       -0.89      1.87 o 
   2  -1   8       90.94       93.17      3.94 o 
   3  -1   8        0.03       -1.66      1.66 o 
   4  -1   8        0.09       -5.07      6.83 o 
  -6   0   8       10.05       11.90      6.83 o 
  -5   0   8        0.06       -3.71      3.71 o 
  -4   0   8        0.48        2.54      2.34 o 
  -3   0   8      237.86      219.28      5.10 o 
  -2   0   8        0.70        1.07      0.97 o 
  -1   0   8       57.41       55.37      2.41 o 
   0   0   8       39.14       37.31      2.27 o 
   1   0   8      295.32      308.91     11.50 o 
   2   0   8       67.18       64.84      6.14 o 
   3   0   8        2.56        2.52      3.02 o 
   4   0   8        3.25        6.83      7.22 o 
  -6   1   8        3.53       10.14      7.61 o 
  -5   1   8        3.27        6.63      5.66 o 
  -4   1   8      174.27      174.36      6.40 o 
  -3   1   8       73.93       75.48      2.61 o 
  -2   1   8      284.78      290.73     12.48 o 
  -1   1   8      165.17      166.87      4.86 o 
   0   1   8       41.60       44.79      2.81 o 
   1   1   8        1.20       -0.63      1.91 o 
   2   1   8       31.58       32.59      3.32 o 
   3   1   8        0.46        1.90      1.10 o 
   4   1   8        1.53       -5.27      5.27 o 
  -6   2   8        0.02       -4.10      4.88 o 
  -5   2   8        4.28       -1.76      5.46 o 
  -4   2   8       20.70       22.31      2.25 o 
  -3   2   8      259.21      252.54      7.29 o 
  -2   2   8      777.00      789.38     16.89 o 
  -1   2   8       83.88       86.19      3.71 o 
   0   2   8       30.57       32.42      2.62 o 
   1   2   8      200.20      209.21      7.93 o 
   2   2   8        1.67        1.44      1.56 o 
   3   2   8        0.13        6.83      5.07 o 
  -6   3   8        1.70        3.71      5.07 o 
  -5   3   8       32.52       34.52      6.05 o 
  -4   3   8        1.73        2.01      2.54 o 
  -3   3   8       44.26       45.70      2.56 o 
  -2   3   8        0.35        0.90      1.03 o 
  -1   3   8       18.72       18.78      1.73 o 
   0   3   8       67.66       60.16      2.96 o 
   1   3   8        2.07        2.22      1.48 o 
   2   3   8        0.53        0.12      0.95 o 
   3   3   8        3.77        4.88      6.24 o 
  -5   4   8       19.44       22.82      5.27 o 
  -4   4   8       25.89       22.79      3.02 o 
  -3   4   8        5.76        8.84      2.73 o 
  -2   4   8      451.83      492.55     12.60 o 
  -1   4   8        1.54        0.83      3.51 o 
   0   4   8        0.28        2.08      1.25 o 
   1   4   8        4.54        2.02      2.24 o 
   2   4   8        0.07        1.76      3.71 o 
   3   4   8        1.70        0.98      7.22 o 
  -5   5   8        7.03        6.63      2.93 o 
  -4   5   8        1.89       -0.29      1.33 o 
  -3   5   8       34.39       40.75      7.31 o 
  -2   5   8       43.18       39.79      4.97 o 
  -1   5   8       41.92       40.78      2.63 o 
   0   5   8        0.07       -0.20      1.65 o 
   1   5   8       15.06       13.75      2.83 o 
   2   5   8        0.60       13.65      4.10 o 
  -4   6   8        1.63        1.67      1.80 o 
  -3   6   8        1.36        4.08      4.00 o 
  -2   6   8      215.43      213.52     11.91 o 
  -1   6   8       21.83       25.98      6.24 o 
   0   6   8        2.73        4.60      1.95 o 
   1   6   8        7.72       11.51      3.32 o 
   2   6   8        0.20       -5.85      8.97 o 
  -4   7   8        1.12        0.59      2.93 o 
  -3   7   8        0.12        1.56      6.24 o 
  -2   7   8        0.78        0.91      4.49 o 
  -1   7   8       47.46       50.70      5.95 o 
   0   7   8       27.55       21.73      4.01 o 
   1   7   8       13.32       15.99      7.02 o 
  -4   8   8        2.94        9.36      6.24 o 
  -3   8   8       25.32       30.81      8.97 o 
  -2   8   8        5.69        2.23      3.80 o 
  -1   8   8       33.27       38.95     12.87 o 
   0   8   8      108.26      109.22     15.41 o 
   1   8   8        7.21        9.56      9.56 o 
  -3   9   8       10.73        8.19      6.44 o 
  -2   9   8        0.44        3.51      5.66 o 
  -1   9   8       52.06       47.39     10.92 o 
   0   9   8        8.32       18.33     11.31 o 
  -1 -14   9        0.02        4.88      4.88 o 
   0 -14   9        8.51       11.51      5.46 o 
   1 -14   9       36.36       48.37      6.63 o 
   2 -14   9        0.53        0.59      3.71 o 
  -2 -13   9        5.34        0.39      4.68 o 
  -1 -13   9       31.60       33.94      6.05 o 
   0 -13   9        5.07        8.00      4.10 o 
   1 -13   9       22.82       20.55      5.17 o 
   2 -13   9        1.14        0.39      3.32 o 
   3 -13   9       23.53       46.03     11.90 o 
  -2 -12   9        4.70        0.78      3.51 o 
  -1 -12   9        7.48        8.58      4.29 o 
   0 -12   9       21.25       21.60      6.14 o 
   1 -12   9        2.94       -0.71      2.33 o 
   2 -12   9        2.83        1.67      2.42 o 
   3 -12   9        9.45       18.53      8.19 o 
  -3 -11   9       19.59       28.28      5.27 o 
  -2 -11   9        3.67       -2.93      2.93 o 
  -1 -11   9        1.35       -1.51      2.09 o 
   0 -11   9        0.04        0.24      2.16 o 
   1 -11   9       22.69       18.82      3.05 o 
   2 -11   9        2.87        7.50      2.77 o 
   3 -11   9       14.48        8.19      7.22 o 
   4 -11   9        3.80        8.39      6.83 o 
  -4 -10   9        0.55       -1.95      4.49 o 
  -3 -10   9        0.61        0.39      3.12 o 
  -2 -10   9       10.98       11.67      2.67 o 
  -1 -10   9       54.89       47.27      6.24 o 
   0 -10   9      116.39       92.54      4.63 o 
   1 -10   9        0.80       -0.20      1.93 o 
   2 -10   9        1.70        1.10      2.24 o 
   3 -10   9        3.25       10.14      6.83 o 
   4 -10   9        5.89       -0.39      5.07 o 
  -4  -9   9        2.13        1.37      5.66 o 
  -3  -9   9        8.44       13.26      4.10 o 
  -2  -9   9        0.08       -0.83      3.41 o 
  -1  -9   9      104.91      102.94      5.14 o 
   0  -9   9      176.93      171.24      6.32 o 
   1  -9   9       88.35       89.85      4.34 o 
   2  -9   9       77.13       67.02      4.87 o 
   3  -9   9       90.80       86.98      9.95 o 
   4  -9   9        0.91        6.24      5.27 o 
  -4  -8   9       13.57       23.99      6.83 o 
  -3  -8   9       40.85       35.30      3.78 o 
  -2  -8   9       17.45       18.84      3.51 o 
  -1  -8   9       11.72       10.01      2.19 o 
   0  -8   9      181.78      183.28      8.78 o 
   1  -8   9      126.17      120.42      4.99 o 
   2  -8   9       20.97       15.77      2.63 o 
   3  -8   9       19.28       15.30      4.08 o 
   4  -8   9       20.75       31.20      8.00 o 
  -4  -7   9       48.87       40.37      5.07 o 
  -3  -7   9       31.60       33.13      6.92 o 
  -2  -7   9      104.07      100.37      4.96 o 
  -1  -7   9      511.91      547.95     17.00 o 
   0  -7   9      467.27      493.10     16.42 o 
   1  -7   9      155.87      142.12      6.44 o 
   2  -7   9      167.38      163.78      8.15 o 
   3  -7   9        2.25       -2.30      3.28 o 
   4  -7   9       17.36       22.23      6.63 o 
  -5  -6   9        0.40        1.56      6.24 o 
  -4  -6   9       21.58       18.53      3.12 o 
  -3  -6   9       65.50       63.29      7.70 o 
  -2  -6   9      202.80      212.88      7.87 o 
  -1  -6   9        9.55        9.74      2.63 o 
   0  -6   9        1.70        1.47      1.77 o 
   1  -6   9      154.73      153.55      4.68 o 
   2  -6   9       40.69       37.86      2.96 o 
   3  -6   9        2.03        3.75      2.13 o 
   4  -6   9       39.64       36.86      7.02 o 
  -5  -5   9        0.01        1.95      5.85 o 
  -4  -5   9       12.08        7.80      2.73 o 
  -3  -5   9       60.49       60.61      3.54 o 
  -2  -5   9      368.84      363.83     10.87 o 
  -1  -5   9      652.47      663.64     17.13 o 
   0  -5   9       22.64       21.50      2.07 o 
   1  -5   9        1.95        0.40      1.27 o 
   2  -5   9       18.66       20.09      2.41 o 
   3  -5   9        0.00        2.79      2.33 o 
   4  -5   9        0.38       -2.71      2.71 o 
  -5  -4   9        2.43       -4.49      6.63 o 
  -4  -4   9        0.75        1.76      2.34 o 
  -3  -4   9      227.83      232.33      7.41 o 
  -2  -4   9       56.61       56.24      3.03 o 
  -1  -4   9      250.26      252.61      7.41 o 
   0  -4   9       29.99       28.32      3.80 o 
   1  -4   9       29.14       27.80      2.25 o 
   2  -4   9        7.70        8.61      1.73 o 
   3  -4   9       24.49       32.70      5.27 o 
   4  -4   9       29.03       31.92      5.29 o 
  -5  -3   9        1.70       12.29      7.22 o 
  -4  -3   9       45.14       39.20      3.12 o 
  -3  -3   9       82.38       83.77      3.44 o 
  -2  -3   9        1.23        1.88      1.44 o 
  -1  -3   9        4.37        5.33      1.37 o 
   0  -3   9       38.29       38.49      3.32 o 
   1  -3   9        4.20        3.94      2.34 o 
   2  -3   9        7.93        5.08      4.58 o 
   3  -3   9       55.59       54.98      3.64 o 
   4  -3   9       25.06       22.88      8.09 o 
  -5  -2   9        0.01       -1.17      6.83 o 
  -4  -2   9        2.64        3.12      1.56 o 
  -3  -2   9      208.84      214.86      6.50 o 
  -2  -2   9        0.21        0.02      1.22 o 
  -1  -2   9       34.80       33.60      2.01 o 
   0  -2   9        5.30        3.80      1.24 o 
   1  -2   9      109.58      106.15      5.43 o 
   2  -2   9        2.93        5.16      2.20 o 
   3  -2   9       81.00       75.05      4.72 o 
   4  -2   9        0.09       -2.54      6.24 o 
  -6  -1   9        2.39        0.59      8.39 o 
  -5  -1   9       12.86        3.90      4.29 o 
  -4  -1   9      210.17      194.44      8.19 o 
  -3  -1   9       26.25       23.00      4.19 o 
  -2  -1   9       34.84       38.00      2.11 o 
  -1  -1   9      145.92      150.63      4.82 o 
   0  -1   9       56.43       57.76      2.82 o 
   1  -1   9        5.08        9.65      2.73 o 
   2  -1   9        9.15       13.00      1.95 o 
   3  -1   9        0.07       -0.70      3.71 o 
  -6   0   9        2.80        5.27      6.44 o 
  -5   0   9        5.01        1.17      3.71 o 
  -4   0   9        0.02       -1.17      1.37 o 
  -3   0   9      334.48      310.66      8.66 o 
  -2   0   9       91.71       89.48      3.38 o 
  -1   0   9       53.95       54.12      2.67 o 
   0   0   9        9.88       11.32      2.36 o 
   1   0   9       42.63       44.52      5.27 o 
   2   0   9        3.42        5.40      1.97 o 
   3   0   9       34.68       34.08      3.86 o 
   4   0   9        1.76        1.37      6.83 o 
  -6   1   9       10.20        2.93      5.27 o 
  -5   1   9       12.48       16.77      5.07 o 
  -4   1   9        5.47       11.20      4.39 o 
  -3   1   9        0.12        2.31      1.30 o 
  -2   1   9      177.24      161.69      4.86 o 
  -1   1   9        4.45        5.57      1.26 o 
   0   1   9        5.15        8.13      2.21 o 
   1   1   9       38.69       34.57      4.10 o 
   2   1   9       83.03       89.17      4.80 o 
   3   1   9       30.38       20.48      7.61 o 
  -5   2   9        3.78        2.93      3.71 o 
  -4   2   9        1.58        0.78      1.78 o 
  -3   2   9      141.90      133.37      4.48 o 
  -2   2   9       70.16       63.45      2.41 o 
  -1   2   9      155.98      167.84      4.96 o 
   0   2   9      145.89      161.56     10.24 o 
   1   2   9        9.43        7.45      2.13 o 
   2   2   9        0.08        0.08      1.25 o 
   3   2   9        7.04        3.51      9.36 o 
  -5   3   9        0.36        3.71      4.88 o 
  -4   3   9        7.20       10.11      2.83 o 
  -3   3   9       12.50       13.24      2.83 o 
  -2   3   9      282.28      289.21      8.26 o 
  -1   3   9      512.95      553.60     16.11 o 
   0   3   9       31.56       31.68      5.07 o 
   1   3   9        8.81        9.82      2.24 o 
   2   3   9       67.38       59.92      3.85 o 
   3   3   9        0.41        0.39      6.05 o 
  -5   4   9        7.77        7.61      4.68 o 
  -4   4   9       44.32       57.53      4.33 o 
  -3   4   9        0.03       -0.18      1.66 o 
  -2   4   9       31.57       27.52      2.23 o 
  -1   4   9        2.62        2.05      1.33 o 
   0   4   9       11.37        9.18      2.05 o 
   1   4   9       29.56       26.49      7.61 o 
   2   4   9        1.16        2.73      4.29 o 
  -4   5   9       18.56       18.88      5.27 o 
  -3   5   9       21.24       21.11      2.50 o 
  -2   5   9        3.61        4.96      3.36 o 
  -1   5   9      256.16      291.86     24.28 o 
   0   5   9        0.50        4.95      5.56 o 
   1   5   9        0.21        2.54      2.73 o 
   2   5   9        3.37        1.37      6.24 o 
  -4   6   9        3.56        4.88      4.49 o 
  -3   6   9        6.26        3.90      4.10 o 
  -2   6   9       24.95       25.07      4.87 o 
  -1   6   9       45.35       49.05      3.23 o 
   0   6   9       43.80       54.48     11.70 o 
   1   6   9        1.87        7.80      6.83 o 
  -4   7   9       36.78       41.35      8.39 o 
  -3   7   9        0.20       -3.51      5.07 o 
  -2   7   9        3.99       -0.59      5.07 o 
  -1   7   9      166.44      151.78     12.37 o 
   0   7   9        0.00       -2.54      6.44 o 
   1   7   9        0.56       -8.00     11.70 o 
  -4   8   9        4.13        8.39      6.05 o 
  -3   8   9        0.00       -0.39      5.66 o 
  -2   8   9        0.99        1.76      6.44 o 
  -1   8   9        2.35       -1.37      8.58 o 
   0   8   9       12.31        2.34     11.51 o 
  -2   9   9       16.01       16.58      7.80 o 
   0 -14  10       49.97       60.46      7.22 o 
   1 -14  10        0.19        2.15      4.88 o 
   2 -14  10        1.44       -0.59      4.10 o 
  -2 -13  10        0.18       -2.73      4.88 o 
  -1 -13  10        7.25        3.32      4.49 o 
   0 -13  10        0.08       -3.12      3.12 o 
   1 -13  10        8.56       11.90      4.49 o 
   2 -13  10       19.15       22.62      4.88 o 
  -2 -12  10        0.76        0.39      3.90 o 
  -1 -12  10       10.44        1.56      3.12 o 
   0 -12  10       45.67       58.31      6.24 o 
   1 -12  10       14.88        9.36      3.90 o 
   2 -12  10       16.33       20.09      4.68 o 
   3 -12  10        0.16        5.66      7.61 o 
  -3 -11  10        6.05       15.99      5.27 o 
  -2 -11  10        0.00        1.95      3.90 o 
  -1 -11  10        4.64        3.71      3.12 o 
   0 -11  10        3.63        5.30      2.67 o 
   1 -11  10       15.68       18.55      6.44 o 
   2 -11  10        2.35        0.78      3.32 o 
   3 -11  10        1.62       -6.24      7.02 o 
  -3 -10  10        2.08       -1.17      5.27 o 
  -2 -10  10       32.62       25.94      4.10 o 
  -1 -10  10        0.74        3.81      2.73 o 
   0 -10  10        0.99        3.02      2.36 o 
   1 -10  10        0.10        2.10      2.63 o 
   2 -10  10       24.07       20.72      5.66 o 
   3 -10  10        0.45        3.71      4.68 o 
   4 -10  10        6.37       11.51      9.56 o 
  -4  -9  10        2.18        1.37      5.27 o 
  -3  -9  10        3.55       -2.34      3.12 o 
  -2  -9  10        0.24        2.57      2.58 o 
  -1  -9  10       21.26       28.11      3.74 o 
   0  -9  10       71.42       62.00      7.41 o 
   1  -9  10      159.19      140.13      6.35 o 
   2  -9  10        0.33        1.01      2.72 o 
   3  -9  10        0.82       -3.71      3.71 o 
   4  -9  10        5.18       14.43      6.24 o 
  -4  -8  10       42.32       41.74      8.58 o 
  -3  -8  10       12.15       11.51      4.68 o 
  -2  -8  10        8.85       10.06      5.75 o 
  -1  -8  10        7.18       10.80      2.47 o 
   0  -8  10      147.87      152.94      6.59 o 
   1  -8  10      108.12      112.62     21.36 o 
   2  -8  10       62.99       60.75      5.01 o 
   3  -8  10       45.38       35.11      5.46 o 
   4  -8  10       44.59       47.98      8.78 o 
  -4  -7  10        4.91        5.85      5.27 o 
  -3  -7  10        9.46        9.85      3.22 o 
  -2  -7  10      133.05      121.51      7.90 o 
  -1  -7  10       34.43       32.53      8.58 o 
   0  -7  10       13.01       14.12      2.75 o 
   1  -7  10      122.97      124.70      5.22 o 
   2  -7  10       63.49       62.92      4.54 o 
   3  -7  10        7.56        1.95      5.07 o 
   4  -7  10       19.27       16.38      5.66 o 
  -5  -6  10        7.93        6.63      7.02 o 
  -4  -6  10        6.04        5.85      2.93 o 
  -3  -6  10      166.20      158.14      6.51 o 
  -2  -6  10        6.55        5.04      2.18 o 
  -1  -6  10      216.43      196.62      7.87 o 
   0  -6  10      427.65      452.52     15.55 o 
   1  -6  10      305.57      322.56      9.95 o 
   2  -6  10       90.67       96.17      5.24 o 
   3  -6  10      104.96      105.46      7.49 o 
   4  -6  10        0.22        1.28      5.75 o 
  -5  -5  10        0.62        6.63      6.83 o 
  -4  -5  10        0.60        1.76      2.15 o 
  -3  -5  10        6.38        4.49      2.48 o 
  -2  -5  10      159.57      151.68      6.66 o 
  -1  -5  10       94.03       84.32      4.47 o 
   0  -5  10        2.24        0.94      1.69 o 
   1  -5  10        0.95       -1.64      1.76 o 
   2  -5  10       71.80       73.75      4.13 o 
   3  -5  10       22.91       22.25      3.71 o 
   4  -5  10        0.50        0.43      4.03 o 
  -5  -4  10        1.39        4.49      5.27 o 
  -4  -4  10        0.53       -1.17      1.95 o 
  -3  -4  10       25.82       20.51      4.49 o 
  -2  -4  10       34.61       31.74      4.29 o 
  -1  -4  10      304.87      274.88      7.91 o 
   0  -4  10      346.04      383.14     11.13 o 
   1  -4  10        7.86        8.18      1.97 o 
   2  -4  10        0.78        2.82      1.83 o 
   3  -4  10       15.36       19.08      6.14 o 
   4  -4  10        0.20       -0.78      9.75 o 
  -5  -3  10        1.23        8.39      6.05 o 
  -4  -3  10        1.16        1.17      2.15 o 
  -3  -3  10        0.01       -0.98      1.40 o 
  -2  -3  10      231.64      236.07      7.02 o 
  -1  -3  10       23.01       22.51      2.00 o 
   0  -3  10      198.26      216.40      8.58 o 
   1  -3  10       19.21       14.26      2.81 o 
   2  -3  10       10.44        9.73      2.19 o 
   3  -3  10        0.00        5.13      9.17 o 
   4  -3  10       13.92       15.02      7.61 o 
  -5  -2  10        3.95       -3.32      4.68 o 
  -4  -2  10        0.04        0.00      1.95 o 
  -3  -2  10       69.86       62.80      2.96 o 
  -2  -2  10       84.49       83.07      3.38 o 
  -1  -2  10        0.04        0.04      1.30 o 
   0  -2  10       25.51       23.15      3.02 o 
   1  -2  10        6.90        8.46      3.10 o 
   2  -2  10        5.26        1.70      1.78 o 
   3  -2  10        4.74        1.72      2.93 o 
   4  -2  10       14.80        3.71      7.61 o 
  -5  -1  10       38.59       62.41      9.95 o 
  -4  -1  10        0.51        2.54      2.34 o 
  -3  -1  10        0.82       -0.88      1.38 o 
  -2  -1  10      230.28      226.56      7.30 o 
  -1  -1  10        2.35        3.79      1.44 o 
   0  -1  10        5.78        5.30      1.50 o 
   1  -1  10        0.71        0.21      2.21 o 
   2  -1  10       57.38       50.74      6.53 o 
   3  -1  10        0.35       -1.37      3.80 o 
  -5   0  10        1.24        5.66      4.88 o 
  -4   0  10       34.47       33.68      3.12 o 
  -3   0  10      293.06      270.58     12.19 o 
  -2   0  10        6.33        6.08      1.59 o 
  -1   0  10       35.99       37.09      2.73 o 
   0   0  10       53.29       56.70      3.78 o 
   1   0  10       12.23        9.35      6.34 o 
   2   0  10        9.96       13.80      2.62 o 
   3   0  10        3.32        8.78      8.78 o 
  -5   1  10        5.90        6.24      4.10 o 
  -4   1  10        0.64        2.54      1.50 o 
  -3   1  10        3.71        2.31      1.30 o 
  -2   1  10      271.82      266.84      8.46 o 
  -1   1  10       80.88       83.50      3.93 o 
   0   1  10       22.60       22.05      3.07 o 
   1   1  10        7.34        7.11      2.65 o 
   2   1  10       21.70       24.74      3.32 o 
   3   1  10        4.55        0.39      6.83 o 
  -5   2  10        8.44       16.77      5.85 o 
  -4   2  10        7.23        8.97      2.39 o 
  -3   2  10       22.50       28.22      2.33 o 
  -2   2  10        0.11        0.88      1.24 o 
  -1   2  10       90.51       86.88      4.00 o 
   0   2  10        2.04        0.12      1.95 o 
   1   2  10        0.24       -0.75      2.45 o 
   2   2  10       25.26       25.37      3.39 o 
   3   2  10       22.34        8.78     10.73 o 
  -5   3  10        2.16       -4.68      4.68 o 
  -4   3  10        1.85        1.65      3.71 o 
  -3   3  10        0.19       -1.51      1.51 o 
  -2   3  10       69.14       67.03      3.30 o 
  -1   3  10       56.88       56.23      3.75 o 
   0   3  10       78.75       87.19      4.92 o 
   1   3  10      105.40      101.53     14.53 o 
   2   3  10        1.97       -0.59      4.29 o 
  -4   4  10        0.47        1.12      2.93 o 
  -3   4  10       13.74        8.66      2.49 o 
  -2   4  10        2.09        2.46      2.73 o 
  -1   4  10      228.76      231.75      8.68 o 
   0   4  10      232.73      245.80     10.35 o 
   1   4  10       13.38       11.12      3.32 o 
   2   4  10        1.55        1.17      7.22 o 
  -4   5  10       10.58        8.39      4.29 o 
  -3   5  10       29.23       22.23      7.61 o 
  -2   5  10        3.20        6.62      3.50 o 
  -1   5  10        5.84        4.89      3.41 o 
   0   5  10        7.73        5.73      4.54 o 
   1   5  10        4.38        3.12     10.34 o 
  -4   6  10       59.59       74.50     11.12 o 
  -3   6  10       15.50       13.46      5.85 o 
  -2   6  10        6.35        5.27      6.63 o 
  -1   6  10        9.61        7.29      4.27 o 
   0   6  10       96.63      120.72     15.41 o 
   1   6  10        0.96        1.95      7.80 o 
  -3   7  10        1.00        1.56      6.24 o 
  -2   7  10        4.75        0.98      6.63 o 
  -1   7  10        8.17        5.52      6.73 o 
   0   7  10       25.60       16.19      8.39 o 
  -2   8  10        0.00        4.68     11.31 o 
   0 -14  11        0.00       -0.78      7.22 o 
  -1 -13  11       15.89       11.70      5.27 o 
   0 -13  11       21.85       23.60      5.46 o 
   1 -13  11       56.24       80.55      8.58 o 
   2 -13  11        0.69       -5.66      7.61 o 
  -2 -12  11        1.83        4.68      4.88 o 
  -1 -12  11        0.67        0.20      4.10 o 
   0 -12  11       11.70        9.75      4.29 o 
   1 -12  11        1.27        5.07      3.51 o 
   2 -12  11        4.86        1.76      5.85 o 
  -3 -11  11        8.04       18.33      8.97 o 
  -2 -11  11       11.31       10.53      4.68 o 
  -1 -11  11        0.16       -3.51      3.51 o 
   0 -11  11       19.61       21.65      4.49 o 
   1 -11  11       37.20       44.86      5.46 o 
   2 -11  11       24.68       22.23      6.63 o 
  -3 -10  11        6.00        8.58      4.88 o 
  -2 -10  11       22.21       27.11      5.27 o 
  -1 -10  11        0.22       -2.73      2.73 o 
   0 -10  11        0.38       -2.80      3.22 o 
   1 -10  11        0.05        2.54      3.12 o 
   2 -10  11        3.67        1.17      5.66 o 
   3 -10  11        0.91        0.39      4.88 o 
  -3  -9  11        0.01        0.20      4.10 o 
  -2  -9  11        7.24        4.68      4.10 o 
  -1  -9  11       36.53       30.80      6.73 o 
   0  -9  11        1.24        2.84      2.06 o 
   1  -9  11        0.04        0.50      2.07 o 
   2  -9  11        0.09        0.78      5.46 o 
   3  -9  11       14.40       15.99      5.85 o 
  -4  -8  11       16.37       19.89      7.80 o 
  -3  -8  11        5.18        3.12      4.88 o 
  -2  -8  11        3.00        0.64      2.89 o 
  -1  -8  11        2.88        0.03      2.76 o 
   0  -8  11       29.35       25.55      2.92 o 
   1  -8  11       45.23       35.87      3.51 o 
   2  -8  11      140.50      126.18     11.70 o 
   3  -8  11        1.61       -5.66      5.66 o 
  -4  -7  11        0.71        7.80      6.24 o 
  -3  -7  11       64.25       66.51      5.46 o 
  -2  -7  11       21.87       26.70      4.03 o 
  -1  -7  11        9.69        7.20      2.19 o 
   0  -7  11       18.02       20.20      2.62 o 
   1  -7  11      124.34      129.04      5.49 o 
   2  -7  11       48.52       52.27      7.80 o 
   3  -7  11       26.84       23.01      6.44 o 
  -4  -6  11        6.66        1.56      5.46 o 
  -3  -6  11        6.24        7.35      2.67 o 
  -2  -6  11        2.98        2.02      1.83 o 
  -1  -6  11      222.02      211.74      9.84 o 
   0  -6  11       53.33       47.81      3.31 o 
   1  -6  11        8.90        3.87      2.34 o 
   2  -6  11       61.69       65.81      6.83 o 
   3  -6  11       21.42       19.49      7.12 o 
  -5  -5  11        1.37        3.32      6.83 o 
  -4  -5  11       12.61       17.16      6.24 o 
  -3  -5  11        6.76        8.39      5.56 o 
  -2  -5  11      322.30      288.28     11.16 o 
  -1  -5  11        2.95        4.59      2.34 o 
   0  -5  11      303.88      303.28     11.41 o 
   1  -5  11      248.36      254.82     14.24 o 
   2  -5  11      141.38      152.40      7.35 o 
   3  -5  11       34.34       42.43      5.52 o 
  -5  -4  11       18.92       19.11      7.80 o 
  -4  -4  11        1.00        9.56      6.63 o 
  -3  -4  11        0.03        0.11      1.70 o 
  -2  -4  11        0.74        3.71      2.73 o 
  -1  -4  11      232.45      220.99      8.58 o 
   0  -4  11       17.06       11.64      2.38 o 
   1  -4  11        0.07       -1.92      6.44 o 
   2  -4  11        0.02       -2.62      2.69 o 
   3  -4  11       28.07       29.51      4.91 o 
  -5  -3  11        0.09       -5.66      5.66 o 
  -4  -3  11        2.67        4.68      2.15 o 
  -3  -3  11        1.69        0.53      1.68 o 
  -2  -3  11       40.44       27.70      2.55 o 
  -1  -3  11        3.31        1.32      1.72 o 
   0  -3  11      155.00      161.97      6.20 o 
   1  -3  11      102.68      107.45      6.29 o 
   2  -3  11        1.15        0.64      3.02 o 
   3  -3  11        3.61        7.73      3.97 o 
  -5  -2  11        1.62        1.37      7.22 o 
  -4  -2  11        7.03        1.56      2.93 o 
  -3  -2  11        0.22       -1.46      1.46 o 
  -2  -2  11        0.90        2.45      2.44 o 
  -1  -2  11      128.21      131.82      5.10 o 
   0  -2  11        0.32       -0.05      1.72 o 
   1  -2  11      100.14      104.27      7.70 o 
   2  -2  11       18.93       14.69      3.22 o 
   3  -2  11        2.37        1.52      2.63 o 
  -5  -1  11        1.53       -0.78      4.88 o 
  -4  -1  11        2.50        2.15      2.93 o 
  -3  -1  11        3.65        0.07      1.57 o 
  -2  -1  11       66.20       55.14      7.61 o 
  -1  -1  11       48.45       45.27      3.51 o 
   0  -1  11        1.67       -0.52      2.73 o 
   1  -1  11       13.76        9.36      3.51 o 
   2  -1  11        3.41        0.09      2.48 o 
   3  -1  11        5.74        6.24      8.39 o 
  -5   0  11        9.95        6.63      5.07 o 
  -4   0  11       58.53       56.16      3.78 o 
  -3   0  11        5.35        8.98      2.24 o 
  -2   0  11        4.12        1.57      1.53 o 
  -1   0  11      168.66      179.25      8.39 o 
   0   0  11        1.47        4.56      2.72 o 
   1   0  11        3.88        1.76      2.73 o 
   2   0  11        0.26        1.19      2.01 o 
   3   0  11       19.49       15.60      9.17 o 
  -5   1  11       11.01       23.40      7.41 o 
  -4   1  11        0.06       -0.08      2.81 o 
  -3   1  11       38.56       32.70      2.76 o 
  -2   1  11      262.13      258.72      9.17 o 
  -1   1  11        0.02       -0.41      1.48 o 
   0   1  11       25.45       25.35      3.90 o 
   1   1  11        8.60        6.83      3.12 o 
   2   1  11        2.80        3.72      2.07 o 
  -5   2  11       77.97       94.78     10.14 o 
  -4   2  11        9.03        9.56      2.81 o 
  -3   2  11        0.29       -1.36      1.36 o 
  -2   2  11       15.77       14.63      1.83 o 
  -1   2  11      176.21      180.68      7.22 o 
   0   2  11       62.26       67.34      4.46 o 
   1   2  11        8.44       11.90      3.90 o 
   2   2  11        1.87       13.46      8.39 o 
  -5   3  11        1.35        5.27      3.90 o 
  -4   3  11        3.34        5.17      2.38 o 
  -3   3  11        1.75        0.69      2.93 o 
  -2   3  11       25.08       27.42      2.34 o 
  -1   3  11        0.43       -0.61      2.05 o 
   0   3  11       25.48       19.46      4.00 o 
   1   3  11        0.20        0.39      3.51 o 
  -4   4  11       17.35       23.21      6.05 o 
  -3   4  11        0.07        1.17      2.44 o 
  -2   4  11        0.04        2.93      4.88 o 
  -1   4  11       21.27       17.64      4.19 o 
   0   4  11       27.77       29.92      5.19 o 
   1   4  11       39.77       35.11     10.34 o 
  -3   5  11        0.01       -1.37      6.83 o 
  -2   5  11       15.97       13.85      7.61 o 
  -1   5  11        0.01        2.80      4.58 o 
   0   5  11      133.58      165.39     19.89 o 
  -3   6  11        7.45        5.07      6.05 o 
  -2   6  11       11.05       18.72      8.39 o 
   0 -13  12        0.48        1.56      4.49 o 
   1 -13  12        3.56       -1.95      4.29 o 
  -2 -12  12       21.91       29.45      8.00 o 
  -1 -12  12       40.82       41.15      6.44 o 
   0 -12  12       10.14       15.41      6.24 o 
   1 -12  12        7.79        4.10      4.29 o 
   2 -12  12       50.36       81.72     12.87 o 
  -2 -11  12       25.84       25.55      7.61 o 
  -1 -11  12        1.07        5.27      3.71 o 
   0 -11  12        3.30        6.05      4.29 o 
   1 -11  12       15.93       10.14      4.10 o 
   2 -11  12        3.05        0.59      5.27 o 
  -3 -10  12        0.71       -3.12      6.24 o 
  -2 -10  12        3.32        6.05      5.46 o 
  -1 -10  12       13.57        8.00      3.51 o 
   0 -10  12        2.43        3.12      3.12 o 
   1 -10  12       22.33       15.02      3.71 o 
   2 -10  12       16.96       24.96      7.02 o 
   3 -10  12       24.97       26.52      9.56 o 
  -3  -9  12        1.55        1.95      4.10 o 
  -2  -9  12        4.79        6.63      4.29 o 
  -1  -9  12       34.42       36.47      6.24 o 
   0  -9  12        0.42       -2.73      2.73 o 
   1  -9  12        1.64        3.12      3.32 o 
   2  -9  12        2.31        3.71      4.68 o 
   3  -9  12        0.38        1.17      4.88 o 
  -3  -8  12        0.39       -0.39      3.71 o 
  -2  -8  12        1.00        1.56      3.32 o 
  -1  -8  12        8.56        8.07      2.89 o 
   0  -8  12       28.25       23.94      5.56 o 
   1  -8  12        8.83       11.70      3.51 o 
   2  -8  12        1.46        0.20      4.10 o 
   3  -8  12        0.01       -3.51      4.29 o 
  -4  -7  12        8.64       14.63      6.63 o 
  -3  -7  12       23.99       28.28      5.46 o 
  -2  -7  12        2.07        6.50      3.09 o 
  -1  -7  12        0.23       -2.44      2.44 o 
   0  -7  12        0.50       -2.28      2.58 o 
   1  -7  12       29.91       29.78      4.88 o 
   2  -7  12       18.50       19.07      4.40 o 
   3  -7  12       73.94       67.09     11.31 o 
  -4  -6  12        0.11       -3.90      4.68 o 
  -3  -6  12        4.05        4.49      3.32 o 
  -2  -6  12       50.56       46.25      4.22 o 
  -1  -6  12        8.84        6.27      2.89 o 
   0  -6  12       13.54       11.93      2.85 o 
   1  -6  12       19.54       31.86      5.07 o 
   2  -6  12       78.45       86.47      7.86 o 
   3  -6  12       18.24       19.71      4.76 o 
  -4  -5  12       11.41       16.77      7.80 o 
  -3  -5  12       14.35       10.52      2.95 o 
  -2  -5  12        1.72        3.78      2.60 o 
  -1  -5  12        7.26        6.29      2.11 o 
   0  -5  12      225.95      225.10      9.07 o 
   1  -5  12       35.83       28.28      4.68 o 
   2  -5  12        7.04        9.38      3.70 o 
   3  -5  12       29.72       23.22      5.23 o 
  -5  -4  12        1.27        9.17      7.61 o 
  -4  -4  12        0.05       -2.93      4.68 o 
  -3  -4  12       12.46       17.38      3.33 o 
  -2  -4  12        6.60        2.15      2.93 o 
  -1  -4  12      344.14      325.16     12.09 o 
   0  -4  12       14.58       14.86      3.22 o 
   1  -4  12      243.99      260.76     14.82 o 
   2  -4  12      102.20      103.50      8.48 o 
   3  -4  12       47.41       55.80      7.50 o 
  -5  -3  12       10.64        5.46      6.83 o 
  -4  -3  12       32.75       17.36      7.61 o 
  -3  -3  12        0.07        4.34      3.02 o 
  -2  -3  12        0.53       -0.55      1.58 o 
  -1  -3  12       16.93       19.85      3.41 o 
   0  -3  12      181.43      188.37     13.94 o 
   1  -3  12        0.34       -0.59      3.32 o 
   2  -3  12        0.15        2.75      3.26 o 
   3  -3  12        0.15        1.37      7.22 o 
  -5  -2  12        0.65        1.17      5.07 o 
  -4  -2  12        0.13        4.95      2.96 o 
  -3  -2  12        2.62        4.74      2.00 o 
  -2  -2  12        4.80        2.95      1.87 o 
  -1  -2  12       40.75       38.65      5.17 o 
   0  -2  12        2.35        3.38      2.05 o 
   1  -2  12       51.80       60.46      6.63 o 
   2  -2  12       21.83       20.34      4.36 o 
  -5  -1  12       34.86       45.64      8.19 o 
  -4  -1  12        0.00       -0.98      5.27 o 
  -3  -1  12       16.79       10.45      3.12 o 
  -2  -1  12        2.38        2.15      1.85 o 
  -1  -1  12        3.59        3.18      2.20 o 
   0  -1  12       41.96       50.71      5.46 o 
   1  -1  12        1.68        0.20      3.12 o 
   2  -1  12       35.80       37.40      5.37 o 
  -4   0  12        1.56        5.16      2.67 o 
  -3   0  12        0.03       -0.25      1.86 o 
  -2   0  12       13.91       16.41      2.93 o 
  -1   0  12       38.84       42.57      3.37 o 
   0   0  12       16.85       11.12      3.12 o 
   1   0  12        2.80        0.39      3.71 o 
   2   0  12        2.93        7.41      7.02 o 
  -4   1  12        9.11       10.52      3.33 o 
  -3   1  12       51.39       56.93      3.93 o 
  -2   1  12       18.04       21.22      2.55 o 
  -1   1  12        5.70       13.07      3.32 o 
   0   1  12       82.21       79.57      6.83 o 
   1   1  12        0.12        1.17      3.51 o 
   2   1  12        3.12       20.87      8.39 o 
  -4   2  12       10.45       17.13      3.74 o 
  -3   2  12        0.00        0.18      2.05 o 
  -2   2  12       21.24       20.63      2.89 o 
  -1   2  12      150.14      142.43      8.77 o 
   0   2  12        1.04        3.93      3.02 o 
   1   2  12       15.71        7.41      3.90 o 
  -4   3  12       83.82      118.38     12.48 o 
  -3   3  12        6.70        6.66      2.56 o 
  -2   3  12        1.09       -3.71      7.80 o 
  -1   3  12       14.54        5.51      4.58 o 
   0   3  12       92.68       88.29      9.29 o 
   1   3  12       35.04       32.18     11.90 o 
  -4   4  12        2.41       -0.39      6.24 o 
  -3   4  12        0.37        1.17      4.88 o 
  -2   4  12        0.33        3.51      5.66 o 
  -1   4  12       12.98       16.97      8.39 o 
   0   4  12        0.03        4.88     10.73 o 
  -3   5  12       32.87       47.39      9.75 o 
  -2   5  12        0.02        4.68      8.97 o 
  -1   5  12        0.00       -4.29      7.41 o 
  -1 -12  13        2.40       -0.20      7.02 o 
   0 -12  13        0.00        0.78      4.29 o 
   1 -12  13        0.17        3.71      6.05 o 
  -2 -11  13       32.19       45.64     11.70 o 
  -1 -11  13       39.64       36.86      6.83 o 
   0 -11  13       46.62       39.98      6.63 o 
   1 -11  13        6.75       13.07      4.68 o 
  -2 -10  13        1.74        8.19      6.44 o 
  -1 -10  13       13.94       13.07      4.29 o 
   0 -10  13        0.79        4.10      4.68 o 
   1 -10  13        3.58        3.51      3.71 o 
   2 -10  13       11.59        8.00      6.44 o 
  -3  -9  13       20.66       19.89      7.22 o 
  -2  -9  13        0.22       -2.15      5.46 o 
  -1  -9  13        0.01        8.00      7.02 o 
   0  -9  13        7.80       10.34      4.49 o 
   1  -9  13        3.18        4.29      4.10 o 
   2  -9  13       14.22        8.78      6.24 o 
  -3  -8  13       20.04       22.43      4.68 o 
  -2  -8  13       13.83       -2.34      4.68 o 
  -1  -8  13        0.95       -2.54      4.49 o 
   0  -8  13       26.94       28.08      7.80 o 
   1  -8  13        0.01        0.98      3.71 o 
   2  -8  13        6.32       -1.17      5.85 o 
  -3  -7  13        2.90        5.85      5.46 o 
  -2  -7  13        0.15        4.49      4.49 o 
  -1  -7  13        6.80       13.07      7.61 o 
   0  -7  13        4.63       18.14      5.66 o 
   1  -7  13       18.31       18.29      4.78 o 
   2  -7  13       11.30       10.40      9.65 o 
  -4  -6  13       23.92       24.96     11.90 o 
  -3  -6  13        2.71        2.15      3.90 o 
  -2  -6  13       32.21       38.62      6.05 o 
  -1  -6  13        0.19       -0.24      2.53 o 
   0  -6  13        1.69        3.42      3.66 o 
   1  -6  13        1.32        6.01      4.27 o 
   2  -6  13       20.81       16.22      4.36 o 
  -4  -5  13       18.27       24.57      8.58 o 
  -3  -5  13        0.03        4.29      3.71 o 
  -2  -5  13        3.52        3.65      2.53 o 
  -1  -5  13       10.76        8.39      2.82 o 
   0  -5  13        0.17        2.13      2.96 o 
   1  -5  13       17.04       33.35      8.97 o 
   2  -5  13       15.95       20.02     11.02 o 
  -4  -4  13        0.20       -5.07      5.46 o 
  -3  -4  13       27.00       31.79      5.46 o 
  -2  -4  13       13.31       11.47      2.42 o 
  -1  -4  13        1.37       -1.97      3.02 o 
   0  -4  13       22.56       13.57      3.71 o 
   1  -4  13      124.51      141.40     15.41 o 
   2  -4  13       11.73       14.43      5.43 o 
  -4  -3  13        4.21       15.02      5.66 o 
  -3  -3  13        2.76        6.62      2.39 o 
  -2  -3  13        8.96       11.20      2.44 o 
  -1  -3  13        5.24        4.20      2.06 o 
   0  -3  13      204.93      216.74     11.46 o 
   1  -3  13       10.09       12.29      7.22 o 
   2  -3  13      126.18      130.33     11.13 o 
  -4  -2  13       10.91        0.20      5.07 o 
  -3  -2  13       32.65       36.33      3.84 o 
  -2  -2  13        0.56        1.71      2.01 o 
  -1  -2  13        0.45       -2.63      2.63 o 
   0  -2  13       21.47       23.21      4.10 o 
   1  -2  13       98.84       95.95     12.87 o 
   2  -2  13        5.30        4.33      3.81 o 
  -4  -1  13        0.03       -2.81      2.81 o 
  -3  -1  13        0.77        1.14      2.44 o 
  -2  -1  13        0.94        0.61      2.09 o 
  -1  -1  13        6.93        3.60      2.47 o 
   0  -1  13       24.62       22.23      4.88 o 
   1  -1  13        7.14        6.83      7.02 o 
   2  -1  13       14.63       15.80      8.00 o 
  -4   0  13       31.46       34.01      5.08 o 
  -3   0  13        4.01        4.56      4.68 o 
  -2   0  13       16.74       11.01      2.86 o 
  -1   0  13        4.94        0.21      2.20 o 
   0   0  13        5.67        4.29      5.07 o 
   1   0  13       10.35        8.39      8.19 o 
  -4   1  13       48.73       51.63      7.22 o 
  -3   1  13        0.53        1.43      2.13 o 
  -2   1  13        1.85        1.27      2.40 o 
  -1   1  13       23.78       28.28      4.88 o 
   0   1  13       17.24       16.49      3.74 o 
   1   1  13        4.27        8.00      8.39 o 
  -4   2  13        4.07       -1.17      5.46 o 
  -3   2  13       10.55       13.19      3.60 o 
  -2   2  13       25.28       28.59      4.40 o 
  -1   2  13       23.66       30.42      9.95 o 
   0   2  13        5.47       12.48      8.19 o 
  -3   3  13        3.88        2.34      5.66 o 
  -2   3  13        0.06       -0.78      6.83 o 
   0   3  13       57.47       44.08     11.90 o 
  -1 -11  14        0.68        3.71      9.56 o 
   0 -11  14        1.15       -3.32      6.05 o 
  -1 -10  14       37.75       40.57      6.63 o 
   0 -10  14       50.94       57.73      8.39 o 
  -2  -9  14       76.11       64.75     12.29 o 
  -1  -9  14        2.48        5.07      5.27 o 
   0  -9  14        3.54        6.05      4.29 o 
   1  -9  14        0.95        4.68      4.10 o 
  -2  -8  14       15.89       21.84      7.80 o 
  -1  -8  14        1.60        9.95      7.61 o 
   0  -8  14        1.91       -6.24      6.44 o 
   1  -8  14        2.41        4.49      5.07 o 
  -3  -7  14       11.30       21.45      9.95 o 
  -2  -7  14       12.27       21.06      8.19 o 
  -1  -7  14       27.96       32.96      7.22 o 
   0  -7  14        0.03       -3.90      4.49 o 
   1  -7  14       14.31       18.15      5.41 o 
   2  -7  14        0.88       -1.12      4.75 o 
  -3  -6  14        0.00       10.14      6.24 o 
  -2  -6  14        0.00       -0.78      4.68 o 
  -1  -6  14        1.81        5.66      5.27 o 
   0  -6  14        9.01        5.99      3.50 o 
   1  -6  14        0.67       -1.69      3.79 o 
   2  -6  14       10.40       11.62      5.12 o 
  -3  -5  14       15.06       13.26      6.24 o 
  -2  -5  14        0.00        0.20      4.68 o 
  -1  -5  14       32.07       35.88      5.89 o 
   0  -5  14        3.16        2.56      5.25 o 
   1  -5  14        8.28       16.49      4.94 o 
   2  -5  14        3.99       -1.76      8.19 o 
  -4  -4  14       20.12       17.55      7.41 o 
  -3  -4  14       15.11       15.80      5.07 o 
  -2  -4  14        0.56       -2.06      4.19 o 
  -1  -4  14        1.04        3.97      4.88 o 
   0  -4  14        0.52        1.32      3.56 o 
   1  -4  14        7.93       15.80      8.39 o 
  -4  -3  14       16.64       33.74      9.95 o 
  -3  -3  14        0.10        2.28      3.28 o 
  -2  -3  14       23.92       29.24      4.39 o 
  -1  -3  14        7.39        5.74      3.12 o 
   0  -3  14       11.73       16.77      8.19 o 
   1  -3  14       30.91       28.08      8.39 o 
  -4  -2  14       14.33       15.21      7.22 o 
  -3  -2  14        8.53        8.59      2.86 o 
  -2  -2  14        6.30        8.02      3.03 o 
  -1  -2  14        6.04        4.71      3.61 o 
   0  -2  14        5.93       -2.93      6.63 o 
   1  -2  14       74.53       77.62     11.51 o 
  -3  -1  14        7.10        6.98      2.71 o 
  -2  -1  14       15.32       17.84      4.68 o 
  -1  -1  14        1.75        0.54      2.38 o 
   0  -1  14        0.34       -0.20      3.51 o 
   1  -1  14        9.80       13.46      9.17 o 
  -3   0  14        0.64        1.69      5.17 o 
  -2   0  14        0.63        1.62      2.48 o 
  -1   0  14        0.05       -0.39      3.12 o 
   0   0  14        4.70       -0.39      3.90 o 
  -3   1  14       21.76       27.25      4.96 o 
  -2   1  14       10.79       10.85      4.10 o 
  -1   1  14        7.28       16.19      8.00 o 
   0   1  14        6.39       12.48      8.58 o 
  -2   2  14        0.10       -3.71      7.61 o 
  -1   2  14        5.09        0.98      7.61 o 
   0  -9  15       29.28       34.91     10.14 o 
  -1  -8  15       60.55       66.12     10.34 o 
   0  -8  15        0.62       -3.32      5.85 o 
  -2  -7  15       17.89       10.14      8.19 o 
  -1  -7  15       11.08       22.43      7.02 o 
   0  -7  15        1.10       -4.10      5.27 o 
   1  -7  15        3.11        0.08      4.44 o 
  -2  -6  15       16.04       17.55      7.41 o 
  -1  -6  15        8.22        7.41      6.44 o 
   0  -6  15       24.72       26.08      5.80 o 
   1  -6  15        0.00       -4.54      4.54 o 
  -3  -5  15        4.55        7.41      6.83 o 
  -2  -5  15        2.10       -0.98      6.05 o 
  -1  -5  15        0.85       -4.14      8.29 o 
   0  -5  15        1.25        4.55      4.59 o 
   1  -5  15        4.50        7.61      8.58 o 
  -3  -4  15       12.20       21.65      9.17 o 
  -2  -4  15        5.28       10.14      5.15 o 
  -1  -4  15        1.19        1.45      3.97 o 
   0  -4  15       17.02       19.11     12.48 o 
  -3  -3  15       11.67        4.21      4.25 o 
  -2  -3  15        7.66       14.21      4.77 o 
  -1  -3  15        1.39        0.47      4.45 o 
   0  -3  15        0.09       -3.32      7.22 o 
  -3  -2  15       16.13       23.55      5.90 o 
  -2  -2  15        0.26        1.08      6.44 o 
  -1  -2  15       12.30       10.27      4.96 o 
   0  -2  15        1.82       -4.88      7.41 o 
  -2  -1  15       13.01       19.80      7.05 o 
  -1  -1  15        5.02        6.83      7.80 o 
                                                 
